# Supplementary material for: Prokaryotic nanocompartments form synthetic organelles in a eukaryote
Source: Nat Commun. 2018 Apr 3;9:1311. doi: 10.1038/s41467-018-03768-x (PMC5882880; doi:10.1038/s41467-018-03768-x)
Supplement: Supplementary file 4 — Supplementary Data 1 [file 41467_2018_3768_MOESM4_ESM.zip]

Archive with 11 entries (11 files):
- constructs for SI/Aro10-NoTP.gb
- constructs for SI/Aro10-TP.gb
- constructs for SI/mNeon-Cln2PEST-KanMX.gb
- constructs for SI/mNeon-Cln2PEST-TP-KanMX.gb
- constructs for SI/pENC1.gb
- constructs for SI/pENC2.gb
- constructs for SI/pENC3.gb
- constructs for SI/pENC4.gb
- constructs for SI/Ven-NoTPC.gb
- constructs for SI/Ven-NoTPN.gb
- constructs for SI/Ven-TP.gb
