# Supplementary material for: Prokaryotic nanocompartments form synthetic organelles in a eukaryote
Source: Nat Commun. 2018 Apr 3;9:1311. doi: 10.1038/s41467-018-03768-x (PMC5882880; doi:10.1038/s41467-018-03768-x)
Supplement: Supplementary file 4 — Supplementary Data 1 [file 41467_2018_3768_MOESM4_ESM.zip › constructs for SI/Aro10-NoTP.gb]

LOCUS       Aro10-NoTP              4214 bp ds-DNA     linear       09-OCT-2017
DEFINITION  .
FEATURES             Location/Qualifiers
     CDS             2949..3758
                     /label="KanMX"
                     /ApEinfo_revcolor=#ffef86
                     /ApEinfo_fwdcolor=#ffef86
     terminator      2546..2584
                     /label="Synthetic terminator"
                     /ApEinfo_revcolor=#f8d3a9
                     /ApEinfo_fwdcolor=#f8d3a9
     gene            1..164
                     /label="Homology: from 5' upstream region of HO locus"
                     /ApEinfo_revcolor=#d59687
                     /ApEinfo_fwdcolor=#d59687
     misc_feature    620..2545
                     /label="ARO10-NoTP"
                     /ApEinfo_revcolor=#f58a5e
                     /ApEinfo_fwdcolor=#f58a5e
     misc_feature    2525..2542
                     /label="GGSGGS linker"
                     /ApEinfo_revcolor=#b1ff67
                     /ApEinfo_fwdcolor=#b1ff67
     gene            4015..4214
                     /label="Homology: from HO gene"
                     /ApEinfo_revcolor=#b1ff67
                     /ApEinfo_fwdcolor=#b1ff67
     misc_feature    165..619
                     /label="TEF-1 prom"
                     /ApEinfo_revcolor=#84b0dc
                     /ApEinfo_fwdcolor=#84b0dc
ORIGIN
        1 atgttgtttg catttatgat ccgttatatt ttgatctaat gtagagttgc acgtagttct
       61 tactggcaaa gaaatcgatg cataccaaaa aagaataaag gtgatatttg atctttaccg
      121 tttagttcca acgtaaaatt gtgcctttgg acttaaaatg gcgtCCTTAC ATCACACCCA
      181 ATCCCCCACA AGTGATCCCC CACACACCAT AGCTTCAAAA TGTTTCTACT CCTTTTTTAC
      241 TCTTCCAGAT TTTCTCGGAC TCCGCGCATC GCCGTACCAC TTCAAAACAC CAAGCACAGC
      301 ATACTAAATT TCCaCTCTTT CTTCCTCTAG GGTGTCGTTA ATTACCCGTA CTAAAGGTTT
      361 GGAAAAGAAA AAAGACACCG CCTCGTTTCT TTTTCTTCGT CGAAAAAGGC AATAAAAATT
      421 TTTATCACGT TTCTTTTTCT TGAAAATTTT TTTTTTTGAT TTTTTTCTCT TTCGATGACC
      481 TCCCATTGAT ATTTAAGTTA ATAAACGGTC ATCAATTTCT CAAGTTTCAG TTTCATTTTT
      541 CTTGTTCTAT TACAACTTTT TTTACTTCTT GCTCATTAGA AAGAAAGCAT AGCAATCTAA
      601 TCTAAGTTTT AATTACAAAA TGGCCCCAGT AACGATAGAA AAATTCGTTA ATCAAGAAGA
      661 GCGTCACCTT GTTAGTAACC GTTCTGCGAC TATACCTTTT GGAGAGTATA TTTTCAAAAG
      721 GTTGCTTTCC ATCGACACTA AATCAGTATT CGGCGTCCCA GGCGATTTCA ATCTGAGCCT
      781 GTTGGAATAC CTGTATTCCC CGAGTGTAGA AAGTGCCGGT CTACGTTGGG TTGGGACATG
      841 CAATGAGCTA AATGCCGCTT ATGCGGCGGA TGGTTACAGC AGGTATAGCA ATAAGATAGG
      901 TTGTCTTATA ACTACTTACG GTGTAGGCGA ACTATCCGCA TTGAATGGCA TAGCCGGATC
      961 TTTTGCTGAG AACGTCAAAG TGCTTCATAT CGTGGGCGTT GCAAAGAGCA TCGATAGTAG
     1021 GAGCTCCAAT TTCAGTGACA GAAACCTGCA CCATCTTGTT CCCCAGCTGC ACGATAGCAA
     1081 TTTTAAGGGC CCCAATCACA AAGTTTACCA CGACATGGTG AAGGATCGTG TTGCTTGCAG
     1141 TGTTGCTTAC TTGGAGGATA TAGAGACCGC CTGCGACCAA GTAGACAATG TGATTAGAGA
     1201 CATATATAAA TATTCAAAGC CGGGTTATAT TTTCGTGCCT GCAGATTTTG CCGATATGTC
     1261 TGTTACCTGC GACAACCTGG TGAATGTCCC GCGTATCAGC CAGCAAGACT GCATAGTGTA
     1321 CCCTTCAGAA AATCAGTTGT CCGATATCAT AAACAAGATT ACTAGTTGGA TATATTCCTC
     1381 AAAAACGCCG GCAATTCTGG GGGATGTTTT GACTGATAGG TATGGCGTGT CAAATTTCCT
     1441 AAATAAGTTA ATCTGTAAAA CCGGTATTTG GAATTTCTCT ACCGTGATGG GAAAATCTGT
     1501 TATTGATGAA TCCAATCCCA CTTATATGGG GCAGTACAAT GGGAAAGAAG GATTGAAGCA
     1561 AGTCTATGAA CACTTCGAAT TGTGTGATTT GGTCTTACAC TTCGGAGTTG ACATCAATGA
     1621 GATTAATAAC GGACACTACA CATTTACCTA TAAACCTAAT GCGAAGATTA TTCAATTCCA
     1681 CCCCAACTAC ATTAGGTTAG TAGATACCCG TCAGGGCAAC GAACAGATGT TTAAGGGGAT
     1741 TAATTTCGCC CCGATCCTGA AAGAGTTATA TAAGAGAATT GATGTTTCAA AGTTAAGTCT
     1801 TCAATACGAC AGTAACGTAA CCCAGTATAC CAACGAAACC ATGCGTCTTG AAGACCCTAC
     1861 CAATGGCCAA TCCAGCATAA TTACACAGGT GCACTTACAG AAAACTATGC CTAAGTTTTT
     1921 AAATCCTGGG GACGTCGTCG TATGTGAGAC CGGCAGTTTC CAATTTTCCG TCAGAGACTT
     1981 TGCATTTCCG TCACAACTAA AGTATATTTC ACAAGGCTTC TTTTTGAGCA TAGGCATGGC
     2041 ACTGCCTGCG GCATTGGGGG TCGGGATAGC CATGCAAGAT CACTCTAATG CACACATAAA
     2101 CGGGGGTAAC GTTAAAGAAG ACTACAAGCC CCGTCTGATC TTATTCGAGG GAGATGGAGC
     2161 TGCTCAGATG ACAATACAGG AACTGAGCAC TATACTGAAA TGTAACATAC CTCTAGAGGT
     2221 GATTATATGG AATAACAATG GATATACAAT TGAGCGTGCA ATAATGGGAC CTACACGTTC
     2281 CTACAATGAC GTGATGAGCT GGAAGTGGAC GAAGCTGTTT GAAGCTTTCG GGGACTTCGA
     2341 TGGAAAATAC ACGAATTCCA CCCTAATACA ATGTCCGAGC AAATTGGCTC TAAAGCTGGA
     2401 GGAACTTAAA AATTCCAACA AAAGATCAGG TATAGAGCTT TTAGAAGTCA AATTGGGCGA
     2461 GTTAGATTTT CCCGAGCAGT TGAAATGTAT GGTTGAGGCG GCCGCTCTTA AAAGAAATAA
     2521 AAAAGGCGGT TCAGGCGGCT CATAGtatat aactgtctag aaataaagag tatcatcttt
     2581 caaacgccgg gtcacccggc cagcgacatg gaggcccaga ataccctcct tgacagtctt
     2641 gacgtgcgca gctcaggggc atgatgtgac tgtcgcccgt acatttagcc catacatccc
     2701 catgtataat catttgcatc catacatttt gatggccgca cggcgcgaag caaaaattac
     2761 ggctcctcgc tgcagacctg cgagcaggga aacgctcccc tcacagacgc gttgaattgt
     2821 ccccacgccg cgcccctgta gagaaatata aaaggttagg atttgccact gaggttcttc
     2881 tttcatatac ttccttttaa aatcttgcta ggatacagtt ctcacatcac atccgaacat
     2941 aaacaaccAT GGGTAAGGAA AAGACTCACG TTTCGAGGCC GCGATTAAAT TCCAACATGG
     3001 ATGCTGATTT ATATGGGTAT AAATGGGCTC GCGATAATGT CGGGCAATCA GGTGCGACAA
     3061 TCTATCGATT GTATGGGAAG CCCGATGCGC CAGAGTTGTT TCTGAAACAT GGCAAAGGTA
     3121 GCGTTGCCAA TGATGTTACA GATGAGATGG TCAGACTAAA CTGGCTGACG GAATTTATGC
     3181 CTCTTCCGAC CATCAAGCAT TTTATCCGTA CTCCTGATGA TGCATGGTTA CTCACCACTG
     3241 CGATCCCCGG CAAAACAGCA TTCCAGGTAT TAGAAGAATA TCCTGATTCA GGTGAAAATA
     3301 TTGTTGATGC GCTGGCAGTG TTCCTGCGCC GGTTGCATTC GATTCCTGTT TGTAATTGTC
     3361 CTTTTAACAG CGATCGCGTA TTTCGTCTCG CTCAGGCGCA ATCACGAATG AATAACGGTT
     3421 TGGTTGATGC GAGTGATTTT GATGACGAGC GTAATGGCTG GCCTGTTGAA CAAGTCTGGA
     3481 AAGAAATGCA TAAGCTTTTG CCATTCTCAC CGGATTCAGT CGTCACTCAT GGTGATTTCT
     3541 CACTTGATAA CCTTATTTTT GACGAGGGGA AATTAATAGG TTGTATTGAT GTTGGACGAG
     3601 TCGGAATCGC AGACCGATAC CAGGATCTTG CCATCCTATG GAACTGCCTC GGTGAGTTTT
     3661 CTCCTTCATT ACAGAAACGG CTTTTTCAAA AATATGGTAT TGATAATCCT GATATGAATA
     3721 AATTGCAGTT TCATTTGATG CTCGATGAGT TTTTCTAAtc agtactgaca ataaaaagat
     3781 tcttgttttc aagaacttgt catttgtata gtttttttat attgtagttg ttctatttta
     3841 atcaaatgtt agcgtgattt atattttttt tcgcctcgac atcatctgcc cagatgcgaa
     3901 gttaagtgcg cagaaagtaa tatcatgcgt caatcgtatg tgaatgctgg tcgctatact
     3961 gctgtcgatt cgatactaac gccgccatcc agtgtcgaaa acgagctcga attcctgggg
     4021 gaacaacttc acagaatgtt ttgtcatatt gtcgaagtgg tcacaaaaca agagaagttc
     4081 cgccaattat aaaaagggaa cccgtatatt tcagcttcac ggatgatttc cagggtgaga
     4141 gtactgtata tgggcttacg atagaaggcc ataaaaattt cttgcttggc aacaaaatag
     4201 aagtgaaatc atgt
//
