# Supplementary material for: Prokaryotic nanocompartments form synthetic organelles in a eukaryote
Source: Nat Commun. 2018 Apr 3;9:1311. doi: 10.1038/s41467-018-03768-x (PMC5882880; doi:10.1038/s41467-018-03768-x)
Supplement: Supplementary file 4 — Supplementary Data 1 [file 41467_2018_3768_MOESM4_ESM.zip › constructs for SI/Aro10-TP.gb]

LOCUS       Aro10-TP                4250 bp ds-DNA     linear       09-OCT-2017
DEFINITION  .
FEATURES             Location/Qualifiers
     misc_feature    620..2581
                     /label="ARO10-TP"
                     /ApEinfo_revcolor=#f58a5e
                     /ApEinfo_fwdcolor=#f58a5e
     misc_feature    2525..2542
                     /label="GGSGGS linker"
                     /ApEinfo_revcolor=#b1ff67
                     /ApEinfo_fwdcolor=#b1ff67
     misc_feature    2543..2578
                     /label="Targeting peptide"
                     /ApEinfo_revcolor=#d59687
                     /ApEinfo_fwdcolor=#d59687
     CDS             2985..3794
                     /label="KanMX"
                     /ApEinfo_revcolor=#ffef86
                     /ApEinfo_fwdcolor=#ffef86
     terminator      2582..2620
                     /label="Synthetic terminator"
                     /ApEinfo_revcolor=#f8d3a9
                     /ApEinfo_fwdcolor=#f8d3a9
     misc_feature    165..619
                     /label="TEF-1 prom"
                     /ApEinfo_revcolor=#84b0dc
                     /ApEinfo_fwdcolor=#84b0dc
     gene            1..164
                     /label="Homology: from 5' upstream region of HO locus"
                     /ApEinfo_revcolor=#d59687
                     /ApEinfo_fwdcolor=#d59687
     gene            4051..4250
                     /label="Homology: from HO gene"
                     /ApEinfo_revcolor=#b1ff67
                     /ApEinfo_fwdcolor=#b1ff67
ORIGIN
        1 atgttgtttg catttatgat ccgttatatt ttgatctaat gtagagttgc acgtagttct
       61 tactggcaaa gaaatcgatg cataccaaaa aagaataaag gtgatatttg atctttaccg
      121 tttagttcca acgtaaaatt gtgcctttgg acttaaaatg gcgtCCTTAC ATCACACCCA
      181 ATCCCCCACA AGTGATCCCC CACACACCAT AGCTTCAAAA TGTTTCTACT CCTTTTTTAC
      241 TCTTCCAGAT TTTCTCGGAC TCCGCGCATC GCCGTACCAC TTCAAAACAC CAAGCACAGC
      301 ATACTAAATT TCCaCTCTTT CTTCCTCTAG GGTGTCGTTA ATTACCCGTA CTAAAGGTTT
      361 GGAAAAGAAA AAAGACACCG CCTCGTTTCT TTTTCTTCGT CGAAAAAGGC AATAAAAATT
      421 TTTATCACGT TTCTTTTTCT TGAAAATTTT TTTTTTTGAT TTTTTTCTCT TTCGATGACC
      481 TCCCATTGAT ATTTAAGTTA ATAAACGGTC ATCAATTTCT CAAGTTTCAG TTTCATTTTT
      541 CTTGTTCTAT TACAACTTTT TTTACTTCTT GCTCATTAGA AAGAAAGCAT AGCAATCTAA
      601 TCTAAGTTTT AATTACAAAA TGGCCCCAGT AACGATAGAA AAATTCGTTA ATCAAGAAGA
      661 GCGTCACCTT GTTAGTAACC GTTCTGCGAC TATACCTTTT GGAGAGTATA TTTTCAAAAG
      721 GTTGCTTTCC ATCGACACTA AATCAGTATT CGGCGTCCCA GGCGATTTCA ATCTGAGCCT
      781 GTTGGAATAC CTGTATTCCC CGAGTGTAGA AAGTGCCGGT CTACGTTGGG TTGGGACATG
      841 CAATGAGCTA AATGCCGCTT ATGCGGCGGA TGGTTACAGC AGGTATAGCA ATAAGATAGG
      901 TTGTCTTATA ACTACTTACG GTGTAGGCGA ACTATCCGCA TTGAATGGCA TAGCCGGATC
      961 TTTTGCTGAG AACGTCAAAG TGCTTCATAT CGTGGGCGTT GCAAAGAGCA TCGATAGTAG
     1021 GAGCTCCAAT TTCAGTGACA GAAACCTGCA CCATCTTGTT CCCCAGCTGC ACGATAGCAA
     1081 TTTTAAGGGC CCCAATCACA AAGTTTACCA CGACATGGTG AAGGATCGTG TTGCTTGCAG
     1141 TGTTGCTTAC TTGGAGGATA TAGAGACCGC CTGCGACCAA GTAGACAATG TGATTAGAGA
     1201 CATATATAAA TATTCAAAGC CGGGTTATAT TTTCGTGCCT GCAGATTTTG CCGATATGTC
     1261 TGTTACCTGC GACAACCTGG TGAATGTCCC GCGTATCAGC CAGCAAGACT GCATAGTGTA
     1321 CCCTTCAGAA AATCAGTTGT CCGATATCAT AAACAAGATT ACTAGTTGGA TATATTCCTC
     1381 AAAAACGCCG GCAATTCTGG GGGATGTTTT GACTGATAGG TATGGCGTGT CAAATTTCCT
     1441 AAATAAGTTA ATCTGTAAAA CCGGTATTTG GAATTTCTCT ACCGTGATGG GAAAATCTGT
     1501 TATTGATGAA TCCAATCCCA CTTATATGGG GCAGTACAAT GGGAAAGAAG GATTGAAGCA
     1561 AGTCTATGAA CACTTCGAAT TGTGTGATTT GGTCTTACAC TTCGGAGTTG ACATCAATGA
     1621 GATTAATAAC GGACACTACA CATTTACCTA TAAACCTAAT GCGAAGATTA TTCAATTCCA
     1681 CCCCAACTAC ATTAGGTTAG TAGATACCCG TCAGGGCAAC GAACAGATGT TTAAGGGGAT
     1741 TAATTTCGCC CCGATCCTGA AAGAGTTATA TAAGAGAATT GATGTTTCAA AGTTAAGTCT
     1801 TCAATACGAC AGTAACGTAA CCCAGTATAC CAACGAAACC ATGCGTCTTG AAGACCCTAC
     1861 CAATGGCCAA TCCAGCATAA TTACACAGGT GCACTTACAG AAAACTATGC CTAAGTTTTT
     1921 AAATCCTGGG GACGTCGTCG TATGTGAGAC CGGCAGTTTC CAATTTTCCG TCAGAGACTT
     1981 TGCATTTCCG TCACAACTAA AGTATATTTC ACAAGGCTTC TTTTTGAGCA TAGGCATGGC
     2041 ACTGCCTGCG GCATTGGGGG TCGGGATAGC CATGCAAGAT CACTCTAATG CACACATAAA
     2101 CGGGGGTAAC GTTAAAGAAG ACTACAAGCC CCGTCTGATC TTATTCGAGG GAGATGGAGC
     2161 TGCTCAGATG ACAATACAGG AACTGAGCAC TATACTGAAA TGTAACATAC CTCTAGAGGT
     2221 GATTATATGG AATAACAATG GATATACAAT TGAGCGTGCA ATAATGGGAC CTACACGTTC
     2281 CTACAATGAC GTGATGAGCT GGAAGTGGAC GAAGCTGTTT GAAGCTTTCG GGGACTTCGA
     2341 TGGAAAATAC ACGAATTCCA CCCTAATACA ATGTCCGAGC AAATTGGCTC TAAAGCTGGA
     2401 GGAACTTAAA AATTCCAACA AAAGATCAGG TATAGAGCTT TTAGAAGTCA AATTGGGCGA
     2461 GTTAGATTTT CCCGAGCAGT TGAAATGTAT GGTTGAGGCG GCCGCTCTTA AAAGAAATAA
     2521 AAAAGGCGGT TCAGGCGGCT CACCTGAAAA GAGGTTAACA GTTGGCAGCC TACGTCGTTA
     2581 Gtatataact gtctagaaat aaagagtatc atctttcaaa cgccgggtca cccggccagc
     2641 gacatggagg cccagaatac cctccttgac agtcttgacg tgcgcagctc aggggcatga
     2701 tgtgactgtc gcccgtacat ttagcccata catccccatg tataatcatt tgcatccata
     2761 cattttgatg gccgcacggc gcgaagcaaa aattacggct cctcgctgca gacctgcgag
     2821 cagggaaacg ctcccctcac agacgcgttg aattgtcccc acgccgcgcc cctgtagaga
     2881 aatataaaag gttaggattt gccactgagg ttcttctttc atatacttcc ttttaaaatc
     2941 ttgctaggat acagttctca catcacatcc gaacataaac aaccATGGGT AAGGAAAAGA
     3001 CTCACGTTTC GAGGCCGCGA TTAAATTCCA ACATGGATGC TGATTTATAT GGGTATAAAT
     3061 GGGCTCGCGA TAATGTCGGG CAATCAGGTG CGACAATCTA TCGATTGTAT GGGAAGCCCG
     3121 ATGCGCCAGA GTTGTTTCTG AAACATGGCA AAGGTAGCGT TGCCAATGAT GTTACAGATG
     3181 AGATGGTCAG ACTAAACTGG CTGACGGAAT TTATGCCTCT TCCGACCATC AAGCATTTTA
     3241 TCCGTACTCC TGATGATGCA TGGTTACTCA CCACTGCGAT CCCCGGCAAA ACAGCATTCC
     3301 AGGTATTAGA AGAATATCCT GATTCAGGTG AAAATATTGT TGATGCGCTG GCAGTGTTCC
     3361 TGCGCCGGTT GCATTCGATT CCTGTTTGTA ATTGTCCTTT TAACAGCGAT CGCGTATTTC
     3421 GTCTCGCTCA GGCGCAATCA CGAATGAATA ACGGTTTGGT TGATGCGAGT GATTTTGATG
     3481 ACGAGCGTAA TGGCTGGCCT GTTGAACAAG TCTGGAAAGA AATGCATAAG CTTTTGCCAT
     3541 TCTCACCGGA TTCAGTCGTC ACTCATGGTG ATTTCTCACT TGATAACCTT ATTTTTGACG
     3601 AGGGGAAATT AATAGGTTGT ATTGATGTTG GACGAGTCGG AATCGCAGAC CGATACCAGG
     3661 ATCTTGCCAT CCTATGGAAC TGCCTCGGTG AGTTTTCTCC TTCATTACAG AAACGGCTTT
     3721 TTCAAAAATA TGGTATTGAT AATCCTGATA TGAATAAATT GCAGTTTCAT TTGATGCTCG
     3781 ATGAGTTTTT CTAAtcagta ctgacaataa aaagattctt gttttcaaga acttgtcatt
     3841 tgtatagttt ttttatattg tagttgttct attttaatca aatgttagcg tgatttatat
     3901 tttttttcgc ctcgacatca tctgcccaga tgcgaagtta agtgcgcaga aagtaatatc
     3961 atgcgtcaat cgtatgtgaa tgctggtcgc tatactgctg tcgattcgat actaacgccg
     4021 ccatccagtg tcgaaaacga gctcgaattc ctgggggaac aacttcacag aatgttttgt
     4081 catattgtcg aagtggtcac aaaacaagag aagttccgcc aattataaaa agggaacccg
     4141 tatatttcag cttcacggat gatttccagg gtgagagtac tgtatatggg cttacgatag
     4201 aaggccataa aaatttcttg cttggcaaca aaatagaagt gaaatcatgt
//
