# Supplementary material for: Prokaryotic nanocompartments form synthetic organelles in a eukaryote
Source: Nat Commun. 2018 Apr 3;9:1311. doi: 10.1038/s41467-018-03768-x (PMC5882880; doi:10.1038/s41467-018-03768-x)
Supplement: Supplementary file 4 — Supplementary Data 1 [file 41467_2018_3768_MOESM4_ESM.zip › constructs for SI/mNeon-Cln2PEST-KanMX.gb]

LOCUS       mNeon-Cln2PEST-KanMX    3537 bp ds-DNA     linear       09-OCT-2017
DEFINITION  .
ACCESSION   urn.local...b-783gwmr                                              
VERSION     urn.local...b-783gwmr                                              
FEATURES             Location/Qualifiers
     terminator      1869..1907
                     /label="Synthetic terminator"
                     /ApEinfo_revcolor=#d6b295
                     /ApEinfo_fwdcolor=#d6b295
     promoter        118..614
                     /label="TDH3 prom"
                     /ApEinfo_revcolor=#9eafd2
                     /ApEinfo_fwdcolor=#9eafd2
     ORF             615..1868
                     /label="mNeon-Cln2PEST-TP"
                     /ApEinfo_revcolor=#85dae9
                     /ApEinfo_fwdcolor=#85dae9
     misc_feature    1323..1331
                     /label="GSG linker"
                     /ApEinfo_revcolor=#d6b295
                     /ApEinfo_fwdcolor=#d6b295
     overhang        1..117
                     /label="Homology: from 5' upstream region of HO locus"
                     /ApEinfo_revcolor=#b7e6d7
                     /ApEinfo_fwdcolor=#b7e6d7
     regulatory      2272..3081
                     /label="KanMX"
                     /ApEinfo_revcolor=#b7e6d7
                     /ApEinfo_fwdcolor=#b7e6d7
     overhang        3338..3537
                     /label="Homology: from HO gene"
                     /ApEinfo_revcolor=#b7e6d7
                     /ApEinfo_fwdcolor=#b7e6d7
     misc_feature    1332..1865
                     /label="Cln2PEST"
                     /ApEinfo_revcolor=#9eafd2
                     /ApEinfo_fwdcolor=#9eafd2
ORIGIN
        1 tgcacgtagt tcttactggc aaagaaatcg atgcatacca aaaaagaata aaggtgatat
       61 ttgatcttta ccgtttagtt ccaacgtaaa attgtgcctt tggacttaaa atggcgtaca
      121 gtttattcct ggcatccact aaatataatg gagcccgctt tttaagctgg catccagaaa
      181 aaaaaagaat cccagcacca aaatattgtt ttcttcacca accatcagtt cataggtcca
      241 ttctcttagc gcaactacag agaacagggg cacaaacagg caaaaaacgg gcacaacctc
      301 aatggagtga tgcaacctgc ctggagtaaa tgatgacaca aggcaattga cccacgcatg
      361 tatctatctc attttcttac accttctatt accttctgct ctctctgatt tggaaaaagc
      421 tgaaaaaaaa ggttgaaacc agttccctga aattattccc ctacttgact aataagtata
      481 taaagacggt aggtattgat tgtaattctg taaatctatt tcttaaactt cttaaattct
      541 acttttatag ttagtctttt ttttagtttt aaaacaccaa gaacttagtt tcgaataaac
      601 acacataaac aaacatggtc agcaaaggtg aagaagataa tatggcgtct ttaccagcca
      661 cacacgagtt gcatattttc ggtagcatta acggtgtcga tttcgatatg gtagggcagg
      721 ggaccggaaa ccccaacgac ggctatgagg aacttaacct taagagtacg aaaggggatt
      781 tgcaatttag tccttggatc ctggtccctc acataggata tggcttccat caatacctgc
      841 catatccaga tgggatgtca cccttccaag ctgcgatggt ggacggctca ggctatcaag
      901 tacacagaac catgcagttt gaagatgggg catccctaac tgtgaattat agatacacct
      961 acgaaggatc acatatcaag ggcgaggcgc aagtaaaagg tacaggtttc cctgctgacg
     1021 gcccagtaat gaccaactca ctaacggccg cagattggtg ccgttcaaag aagacatatc
     1081 caaacgacaa aaccatcatt tccacgttca aatggtctta tacgaccggc aacggcaaga
     1141 ggtatcgttc aacagctcgt accacataca cctttgcgaa gccgatggcc gctaattact
     1201 taaagaacca acctatgtat gtattcagaa agacggaact gaagcacagc aaaacggaat
     1261 tgaattttaa ggaatggcaa aaagcattca ctgatgtaat gggaatggac gaactttaca
     1321 agggttcagg ggcgtccaat cttaatatca gcaggaaact aaccatcagt acgccctcat
     1381 gtagttttga gaacagcaat agtaccagca tcccaagtcc agcaagctct agccagtccc
     1441 atactccaat gcgtaacatg tcaagtctat cagataattc cgtgttctca aggaacatgg
     1501 aacagtcttc accgatcacg ccatctatgt accagtttgg acaacaacag tctaactcaa
     1561 tctgcgggtc taccgtgtct gttaatagtc tagtaaatac gaataacaaa cagagaattt
     1621 acgaacaaat taccggccca aactcaaaca atgctaccaa tgattacatc gaccttttga
     1681 acctgaatga atcaaataag gaaaatcaga atcccgcgac ggcccactac ctgaacggtg
     1741 gccctccgaa aacatcattt atcaaccacg ggatgtttcc atccccgacg gggacgataa
     1801 acagcggcaa gtccagttca gcgagttccc tgatctcatt cggaatgggt aacactcagg
     1861 ttatatagta tataactgtc tagaaataaa gagtatcatc tttcaaacgc cgggtcaccc
     1921 ggccagcgac atggaggccc agaataccct ccttgacagt cttgacgtgc gcagctcagg
     1981 ggcatgatgt gactgtcgcc cgtacattta gcccatacat ccccatgtat aatcatttgc
     2041 atccatacat tttgatggcc gcacggcgcg aagcaaaaat tacggctcct cgctgcagac
     2101 ctgcgagcag ggaaacgctc ccctcacaga cgcgttgaat tgtccccacg ccgcgcccct
     2161 gtagagaaat ataaaaggtt aggatttgcc actgaggttc ttctttcata tacttccttt
     2221 taaaatcttg ctaggataca gttctcacat cacatccgaa cataaacaac catgggtaag
     2281 gaaaagactc acgtttcgag gccgcgatta aattccaaca tggatgctga tttatatggg
     2341 tataaatggg ctcgcgataa tgtcgggcaa tcaggtgcga caatctatcg attgtatggg
     2401 aagcccgatg cgccagagtt gtttctgaaa catggcaaag gtagcgttgc caatgatgtt
     2461 acagatgaga tggtcagact aaactggctg acggaattta tgcctcttcc gaccatcaag
     2521 cattttatcc gtactcctga tgatgcatgg ttactcacca ctgcgatccc cggcaaaaca
     2581 gcattccagg tattagaaga atatcctgat tcaggtgaaa atattgttga tgcgctggca
     2641 gtgttcctgc gccggttgca ttcgattcct gtttgtaatt gtccttttaa cagcgatcgc
     2701 gtatttcgtc tcgctcaggc gcaatcacga atgaataacg gtttggttga tgcgagtgat
     2761 tttgatgacg agcgtaatgg ctggcctgtt gaacaagtct ggaaagaaat gcataagctt
     2821 ttgccattct caccggattc agtcgtcact catggtgatt tctcacttga taaccttatt
     2881 tttgacgagg ggaaattaat aggttgtatt gatgttggac gagtcggaat cgcagaccga
     2941 taccaggatc ttgccatcct atggaactgc ctcggtgagt tttctccttc attacagaaa
     3001 cggctttttc aaaaatatgg tattgataat cctgatatga ataaattgca gtttcatttg
     3061 atgctcgatg agtttttcta atcagtactg acaataaaaa gattcttgtt ttcaagaact
     3121 tgtcatttgt atagtttttt tatattgtag ttgttctatt ttaatcaaat gttagcgtga
     3181 tttatatttt ttttcgcctc gacatcatct gcccagatgc gaagttaagt gcgcagaaag
     3241 taatatcatg cgtcaatcgt atgtgaatgc tggtcgctat actgctgtcg attcgatact
     3301 aacgccgcca tccagtgtcg aaaacgagct cgaattcctg ggggaacaac ttcacagaat
     3361 gttttgtcat attgtcgaag tggtcacaaa acaagagaag ttccgccaat tataaaaagg
     3421 gaacccgtat atttcagctt cacggatgat ttccagggtg agagtactgt atatgggctt
     3481 acgatagaag gccataaaaa tttcttgctt ggcaacaaaa tagaagtgaa atcatgt
//
