# Supplementary material for: Prokaryotic nanocompartments form synthetic organelles in a eukaryote
Source: Nat Commun. 2018 Apr 3;9:1311. doi: 10.1038/s41467-018-03768-x (PMC5882880; doi:10.1038/s41467-018-03768-x)
Supplement: Supplementary file 4 — Supplementary Data 1 [file 41467_2018_3768_MOESM4_ESM.zip › constructs for SI/mNeon-Cln2PEST-TP-KanMX.gb]

LOCUS       mNeon-Cln2PEST-TP-KanMX 3591 bp ds-DNA     linear       09-OCT-2017
DEFINITION  .
ACCESSION   urn.local...b-783gwmr                                              
VERSION     urn.local...b-783gwmr                                              
FEATURES             Location/Qualifiers
     terminator      1923..1961
                     /label="Synthetic terminator"
                     /ApEinfo_revcolor=#d6b295
                     /ApEinfo_fwdcolor=#d6b295
     misc_feature    1332..1865
                     /label="Cln2PEST"
                     /ApEinfo_revcolor=#9eafd2
                     /ApEinfo_fwdcolor=#9eafd2
     overhang        3392..3591
                     /label="Homology: from HO gene"
                     /ApEinfo_revcolor=#b7e6d7
                     /ApEinfo_fwdcolor=#b7e6d7
     misc_feature    1884..1919
                     /label="Targeting peptide"
                     /ApEinfo_revcolor=#75c6a9
                     /ApEinfo_fwdcolor=#75c6a9
     misc_feature    1323..1331
                     /label="GSG linker"
                     /ApEinfo_revcolor=#d6b295
                     /ApEinfo_fwdcolor=#d6b295
     misc_feature    1866..1883
                     /label="GGSGGS linker"
                     /ApEinfo_revcolor=#84b0dc
                     /ApEinfo_fwdcolor=#84b0dc
     overhang        1..117
                     /label="Homology: from 5' upstream region of HO locus"
                     /ApEinfo_revcolor=#b7e6d7
                     /ApEinfo_fwdcolor=#b7e6d7
     ORF             615..1922
                     /label="mNeon-Cln2PEST-TP"
                     /ApEinfo_revcolor=#85dae9
                     /ApEinfo_fwdcolor=#85dae9
     regulatory      2326..3135
                     /label="KanMX"
                     /ApEinfo_revcolor=#b7e6d7
                     /ApEinfo_fwdcolor=#b7e6d7
     promoter        118..614
                     /label="TDH3 prom"
                     /ApEinfo_revcolor=#9eafd2
                     /ApEinfo_fwdcolor=#9eafd2
ORIGIN
        1 tgcacgtagt tcttactggc aaagaaatcg atgcatacca aaaaagaata aaggtgatat
       61 ttgatcttta ccgtttagtt ccaacgtaaa attgtgcctt tggacttaaa atggcgtaca
      121 gtttattcct ggcatccact aaatataatg gagcccgctt tttaagctgg catccagaaa
      181 aaaaaagaat cccagcacca aaatattgtt ttcttcacca accatcagtt cataggtcca
      241 ttctcttagc gcaactacag agaacagggg cacaaacagg caaaaaacgg gcacaacctc
      301 aatggagtga tgcaacctgc ctggagtaaa tgatgacaca aggcaattga cccacgcatg
      361 tatctatctc attttcttac accttctatt accttctgct ctctctgatt tggaaaaagc
      421 tgaaaaaaaa ggttgaaacc agttccctga aattattccc ctacttgact aataagtata
      481 taaagacggt aggtattgat tgtaattctg taaatctatt tcttaaactt cttaaattct
      541 acttttatag ttagtctttt ttttagtttt aaaacaccaa gaacttagtt tcgaataaac
      601 acacataaac aaacatggtc agcaaaggtg aagaagataa tatggcgtct ttaccagcca
      661 cacacgagtt gcatattttc ggtagcatta acggtgtcga tttcgatatg gtagggcagg
      721 ggaccggaaa ccccaacgac ggctatgagg aacttaacct taagagtacg aaaggggatt
      781 tgcaatttag tccttggatc ctggtccctc acataggata tggcttccat caatacctgc
      841 catatccaga tgggatgtca cccttccaag ctgcgatggt ggacggctca ggctatcaag
      901 tacacagaac catgcagttt gaagatgggg catccctaac tgtgaattat agatacacct
      961 acgaaggatc acatatcaag ggcgaggcgc aagtaaaagg tacaggtttc cctgctgacg
     1021 gcccagtaat gaccaactca ctaacggccg cagattggtg ccgttcaaag aagacatatc
     1081 caaacgacaa aaccatcatt tccacgttca aatggtctta tacgaccggc aacggcaaga
     1141 ggtatcgttc aacagctcgt accacataca cctttgcgaa gccgatggcc gctaattact
     1201 taaagaacca acctatgtat gtattcagaa agacggaact gaagcacagc aaaacggaat
     1261 tgaattttaa ggaatggcaa aaagcattca ctgatgtaat gggaatggac gaactttaca
     1321 agggttcagg ggcgtccaat cttaatatca gcaggaaact aaccatcagt acgccctcat
     1381 gtagttttga gaacagcaat agtaccagca tcccaagtcc agcaagctct agccagtccc
     1441 atactccaat gcgtaacatg tcaagtctat cagataattc cgtgttctca aggaacatgg
     1501 aacagtcttc accgatcacg ccatctatgt accagtttgg acaacaacag tctaactcaa
     1561 tctgcgggtc taccgtgtct gttaatagtc tagtaaatac gaataacaaa cagagaattt
     1621 acgaacaaat taccggccca aactcaaaca atgctaccaa tgattacatc gaccttttga
     1681 acctgaatga atcaaataag gaaaatcaga atcccgcgac ggcccactac ctgaacggtg
     1741 gccctccgaa aacatcattt atcaaccacg ggatgtttcc atccccgacg gggacgataa
     1801 acagcggcaa gtccagttca gcgagttccc tgatctcatt cggaatgggt aacactcagg
     1861 ttataggtgg gtcaggtggg agcccagaaa aaagattaac agtaggcagc cttcgtagat
     1921 agtatataac tgtctagaaa taaagagtat catctttcaa acgccgggtc acccggccag
     1981 cgacatggag gcccagaata ccctccttga cagtcttgac gtgcgcagct caggggcatg
     2041 atgtgactgt cgcccgtaca tttagcccat acatccccat gtataatcat ttgcatccat
     2101 acattttgat ggccgcacgg cgcgaagcaa aaattacggc tcctcgctgc agacctgcga
     2161 gcagggaaac gctcccctca cagacgcgtt gaattgtccc cacgccgcgc ccctgtagag
     2221 aaatataaaa ggttaggatt tgccactgag gttcttcttt catatacttc cttttaaaat
     2281 cttgctagga tacagttctc acatcacatc cgaacataaa caaccatggg taaggaaaag
     2341 actcacgttt cgaggccgcg attaaattcc aacatggatg ctgatttata tgggtataaa
     2401 tgggctcgcg ataatgtcgg gcaatcaggt gcgacaatct atcgattgta tgggaagccc
     2461 gatgcgccag agttgtttct gaaacatggc aaaggtagcg ttgccaatga tgttacagat
     2521 gagatggtca gactaaactg gctgacggaa tttatgcctc ttccgaccat caagcatttt
     2581 atccgtactc ctgatgatgc atggttactc accactgcga tccccggcaa aacagcattc
     2641 caggtattag aagaatatcc tgattcaggt gaaaatattg ttgatgcgct ggcagtgttc
     2701 ctgcgccggt tgcattcgat tcctgtttgt aattgtcctt ttaacagcga tcgcgtattt
     2761 cgtctcgctc aggcgcaatc acgaatgaat aacggtttgg ttgatgcgag tgattttgat
     2821 gacgagcgta atggctggcc tgttgaacaa gtctggaaag aaatgcataa gcttttgcca
     2881 ttctcaccgg attcagtcgt cactcatggt gatttctcac ttgataacct tatttttgac
     2941 gaggggaaat taataggttg tattgatgtt ggacgagtcg gaatcgcaga ccgataccag
     3001 gatcttgcca tcctatggaa ctgcctcggt gagttttctc cttcattaca gaaacggctt
     3061 tttcaaaaat atggtattga taatcctgat atgaataaat tgcagtttca tttgatgctc
     3121 gatgagtttt tctaatcagt actgacaata aaaagattct tgttttcaag aacttgtcat
     3181 ttgtatagtt tttttatatt gtagttgttc tattttaatc aaatgttagc gtgatttata
     3241 ttttttttcg cctcgacatc atctgcccag atgcgaagtt aagtgcgcag aaagtaatat
     3301 catgcgtcaa tcgtatgtga atgctggtcg ctatactgct gtcgattcga tactaacgcc
     3361 gccatccagt gtcgaaaacg agctcgaatt cctgggggaa caacttcaca gaatgttttg
     3421 tcatattgtc gaagtggtca caaaacaaga gaagttccgc caattataaa aagggaaccc
     3481 gtatatttca gcttcacgga tgatttccag ggtgagagta ctgtatatgg gcttacgata
     3541 gaaggccata aaaatttctt gcttggcaac aaaatagaag tgaaatcatg t
//
