# Supplementary material for: Prokaryotic nanocompartments form synthetic organelles in a eukaryote
Source: Nat Commun. 2018 Apr 3;9:1311. doi: 10.1038/s41467-018-03768-x (PMC5882880; doi:10.1038/s41467-018-03768-x)
Supplement: Supplementary file 4 — Supplementary Data 1 [file 41467_2018_3768_MOESM4_ESM.zip › constructs for SI/pENC1.gb]

LOCUS       pENC1                   7313 bp ds-DNA     circular     08-OCT-2017
DEFINITION  .
ACCESSION   urn.local...q-783bg01                                              
VERSION     urn.local...q-783bg01                                              
FEATURES             Location/Qualifiers
     Rep_Origin      2557..3176
                     /label="pBR322 origin"
                     /ApEinfo_revcolor=#f58a5e
                     /ApEinfo_fwdcolor=#f58a5e
     Promoter        5247..5265
                     /label="T7 prom"
                     /ApEinfo_revcolor=#f8d3a9
                     /ApEinfo_fwdcolor=#f8d3a9
     Marker          1542..2402
                     /label="amp"
                     /ApEinfo_revcolor=#75c6a9
                     /ApEinfo_fwdcolor=#75c6a9
     Promoter        3584..3603
                     /label="T3 prom"
                     /ApEinfo_revcolor=#c6c9d1
                     /ApEinfo_fwdcolor=#c6c9d1
     Promoter        1472..1500
                     /label="amp prom"
                     /ApEinfo_revcolor=#84b0dc
                     /ApEinfo_fwdcolor=#84b0dc
     backbone        4980..4088
                     /label="from pAG423GAL-ccdB (Addgene #14149)"
                     /ApEinfo_revcolor=#84b0dc
                     /ApEinfo_fwdcolor=#84b0dc
     Reporter        5273..5431
                     /label="lacZ"
                     /ApEinfo_revcolor=#b1ff67
                     /ApEinfo_fwdcolor=#b1ff67
     Promoter        3485..3514
                     /label="lac prom"
                     /ApEinfo_revcolor=#ffef86
                     /ApEinfo_fwdcolor=#ffef86
     Promoter        3625..4073
                     /label="GAL1 prom"
                     /ApEinfo_revcolor=#b1ff67
                     /ApEinfo_fwdcolor=#b1ff67
     misc_feature    4089..4979
                     /label="EncA encapsulin"
                     /ApEinfo_revcolor=#9eafd2
                     /ApEinfo_fwdcolor=#9eafd2
     terminator      4981..5228
                     /label="CYC1 terminator"
                     /ApEinfo_revcolor=#85dae9
                     /ApEinfo_fwdcolor=#85dae9
     Rep_Origin      5453..5759
                     /label="f1 origin"
                     /ApEinfo_revcolor=#b7e6d7
                     /ApEinfo_fwdcolor=#b7e6d7
     Marker          6154..6810
                     /label="HIS3"
                     /ApEinfo_revcolor=#f8d3a9
                     /ApEinfo_fwdcolor=#f8d3a9
     Rep_Origin      250..1410
                     /label="2micron origin"
                     /ApEinfo_revcolor=#b4abac
                     /ApEinfo_fwdcolor=#b4abac
ORIGIN
        1 gacgaaaggg cctcgtgata cgcctatttt tataggttaa tgtcatgata ataatggttt
       61 cttagatgat ccaatatcaa aggaaatgat agcattgaag gatgagacta atccaattga
      121 ggagtggcag catatagaac agctaaaggg tagtgctgaa ggaagcatac gataccccgc
      181 atggaatggg ataatatcac aggaggtact agactacctt tcatcctaca taaatagacg
      241 catataagta cgcatttaag cataaacacg cactatgccg ttcttctcat gtatatatat
      301 atacaggcaa cacgcagata taggtgcgac gtgaacagtg agctgtatgt gcgcagctcg
      361 cgttgcattt tcggaagcgc tcgttttcgg aaacgctttg aagttcctat tccgaagttc
      421 ctattctcta gaaagtatag gaacttcaga gcgcttttga aaaccaaaag cgctctgaag
      481 acgcactttc aaaaaaccaa aaacgcaccg gactgtaacg agctactaaa atattgcgaa
      541 taccgcttcc acaaacattg ctcaaaagta tctctttgct atatatctct gtgctatatc
      601 cctatataac ctacccatcc acctttcgct ccttgaactt gcatctaaac tcgacctcta
      661 cattttttat gtttatctct agtattactc tttagacaaa aaaattgtag taagaactat
      721 tcatagagtg aatcgaaaac aatacgaaaa tgtaaacatt tcctatacgt agtatataga
      781 gacaaaatag aagaaaccgt tcataatttt ctgaccaatg aagaatcatc aacgctatca
      841 ctttctgttc acaaagtatg cgcaatccac atcggtatag aatataatcg gggatgcctt
      901 tatcttgaaa aaatgcaccc gcagcttcgc tagtaatcag taaacgcggg aagtggagtc
      961 aggctttttt tatggaagag aaaatagaca ccaaagtagc cttcttctaa ccttaacgga
     1021 cctacagtgc aaaaagttat caagagactg cattatagag cgcacaaagg agaaaaaaag
     1081 taatctaaga tgctttgtta gaaaaatagc gctctcggga tgcatttttg tagaacaaaa
     1141 aagaagtata gattctttgt tggtaaaata gcgctctcgc gttgcatttc tgttctgtaa
     1201 aaatgcagct cagattcttt gtttgaaaaa ttagcgctct cgcgttgcat ttttgtttta
     1261 caaaaatgaa gcacagattc ttcgttggta aaatagcgct ttcgcgttgc atttctgttc
     1321 tgtaaaaatg cagctcagat tctttgtttg aaaaattagc gctctcgcgt tgcatttttg
     1381 ttctacaaaa tgaagcacag atgcttcgtt caggtggcac ttttcgggga aatgtgcgcg
     1441 gaacccctat ttgtttattt ttctaaatac attcaaatat gtatccgctc atgagacaat
     1501 aaccctgata aatgcttcaa taatattgaa aaaggaagag tatgagtatt caacatttcc
     1561 gtgtcgccct tattcccttt tttgcggcat tttgccttcc tgtttttgct cacccagaaa
     1621 cgctggtgaa agtaaaagat gctgaagatc agttgggtgc acgagtgggt tacatcgaac
     1681 tggatctcaa cagcggtaag atccttgaga gttttcgccc cgaagaacgt tttccaatga
     1741 tgagcacttt taaagttctg ctatgtggcg cggtattatc ccgtattgac gccgggcaag
     1801 agcaactcgg tcgccgcata cactattctc agaatgactt ggttgagtac tcaccagtca
     1861 cagaaaagca tcttacggat ggcatgacag taagagaatt atgcagtgct gccataacca
     1921 tgagtgataa cactgcggcc aacttacttc tgacaacgat cggaggaccg aaggagctaa
     1981 ccgctttttt gcacaacatg ggggatcatg taactcgcct tgatcgttgg gaaccggagc
     2041 tgaatgaagc cataccaaac gacgagcgtg acaccacgat gcctgtagca atggcaacaa
     2101 cgttgcgcaa actattaact ggcgaactac ttactctagc ttcccggcaa caattaatag
     2161 actggatgga ggcggataaa gttgcaggac cacttctgcg ctcggccctt ccggctggct
     2221 ggtttattgc tgataaatct ggagccggtg agcgtgggtc tcgcggtatc attgcagcac
     2281 tggggccaga tggtaagccc tcccgtatcg tagttatcta cacgacgggg agtcaggcaa
     2341 ctatggatga acgaaataga cagatcgctg agataggtgc ctcactgatt aagcattggt
     2401 aactgtcaga ccaagtttac tcatatatac tttagattga tttaaaactt catttttaat
     2461 ttaaaaggat ctaggtgaag atcctttttg ataatctcat gaccaaaatc ccttaacgtg
     2521 agttttcgtt ccactgagcg tcagaccccg tagaaaagat caaaggatct tcttgagatc
     2581 ctttttttct gcgcgtaatc tgctgcttgc aaacaaaaaa accaccgcta ccagcggtgg
     2641 tttgtttgcc ggatcaagag ctaccaactc tttttccgaa ggtaactggc ttcagcagag
     2701 cgcagatacc aaatactgtc cttctagtgt agccgtagtt aggccaccac ttcaagaact
     2761 ctgtagcacc gcctacatac ctcgctctgc taatcctgtt accagtggct gctgccagtg
     2821 gcgataagtc gtgtcttacc gggttggact caagacgata gttaccggat aaggcgcagc
     2881 ggtcgggctg aacggggggt tcgtgcacac agcccagctt ggagcgaacg acctacaccg
     2941 aactgagata cctacagcgt gagctatgag aaagcgccac gcttcccgaa gggagaaagg
     3001 cggacaggta tccggtaagc ggcagggtcg gaacaggaga gcgcacgagg gagcttccag
     3061 ggggaaacgc ctggtatctt tatagtcctg tcgggtttcg ccacctctga cttgagcgtc
     3121 gatttttgtg atgctcgtca ggggggcgga gcctatggaa aaacgccagc aacgcggcct
     3181 ttttacggtt cctggccttt tgctggcctt ttgctcacat gttctttcct gcgttatccc
     3241 ctgattctgt ggataaccgt attaccgcct ttgagtgagc tgataccgct cgccgcagcc
     3301 gaacgaccga gcgcagcgag tcagtgagcg aggaagcgga agagcgccca atacgcaaac
     3361 cgcctctccc cgcgcgttgg ccgattcatt aatgcagctg gcacgacagg tttcccgact
     3421 ggaaagcggg cagtgagcgc aacgcaatta atgtgagtta cctcactcat taggcacccc
     3481 aggctttaca ctttatgctt ccggctccta tgttgtgtgg aattgtgagc ggataacaat
     3541 ttcacacagg aaacagctat gaccatgatt acgccaagcg cgcaattaac cctcactaaa
     3601 gggaacaaaa gctggagctc tagtacggat tagaagccgc cgagcgggcg acagccctcc
     3661 gacggaagac tctcctccgt gcgtcctcgt cttcaccggt cgcgttcctg aaacgcagat
     3721 gtgcctcgcg ccgcactgct ccgaacaata aagattctac aatactagct tttatggtta
     3781 tgaagaggaa aaattggcag taacctggcc ccacaaacct tcaaattaac gaatcaaatt
     3841 aacaaccata ggatgataat gcgattagtt ttttagcctt atttctgggg taattaatca
     3901 gcgaagcgat gatttttgat ctattaacag atatataaat ggaaaagctg cataaccact
     3961 ttaactaata ctttcaacat tttcagtttg tattacttct tattcaaatg tcataaaagt
     4021 atcaacaaaa aattgttaat atacctctat actttaacgt caaggagaaa aaaccccgga
     4081 ttctagaaaa aaaaatgcct ctggagcccc actttatgcc cgattttctt ggacacgcgg
     4141 aaaacccact gcgtgaggag gaatgggcca gactaaatga gaccgtgatt caagttgcga
     4201 gacgtagctt agtggggaga agaatcttgg atatatatgg tcccttaggt gccggcgtac
     4261 aaacagtccc atacgatgaa tttcagggag tttccccagg tgccgttgac atcgttggtg
     4321 aacaggaaac agcaatggtc tttactgatg cgaggaaatt taagacgata ccgataatct
     4381 acaaagattt tctgcttcat tggagggaca tagaagccgc caggacacat aatatgccac
     4441 ttgacgttag tgcagccgct ggggccgcgg cgctgtgtgc acaacaagag gacgagctga
     4501 ttttttacgg cgacgcccgt ctgggttatg agggactaat gactgcgaat ggacgtttga
     4561 cagtacctct tggcgattgg acatctccag gcggaggctt ccaggcaata gtcgaggcga
     4621 cgagaaagct aaatgaacaa ggccatttcg gtccatacgc agtcgtactg agtccgaggc
     4681 tttacagcca gttacatcgt atctacgaga aaaccggcgt tttagaaatc gagaccattc
     4741 gtcaactggc ctctgacgga gtttatcaaa gtaacaggct aagaggtgaa agcggtgtag
     4801 tagtatctac gggtagggag aacatggatc ttgcggtgag tatggatatg gtcgcggcgt
     4861 atcttggcgc aagccgtatg aatcacccat tcagagtgtt ggaggcatta ttgttaagga
     4921 tcaagcatcc agacgccatc tgcactctgg agggtgcggg agccacggaa cgtcgttaag
     4981 tcatgtaatt agttatgtca cgcttacatt cacgccctcc ccccacatcc gctctaaccg
     5041 aaaaggaagg agttagacaa cctgaagtct aggtccctat ttattttttt atagttatgt
     5101 tagtattaag aacgttattt atatttcaaa tttttctttt ttttctgtac agacgcgtgt
     5161 acgcatgtaa cattatactg aaaaccttgc ttgagaaggt tttgggacgc tcgaaggctt
     5221 taatttgcgg ccggtaccca attcgcccta tagtgagtcg tattacgcgc gctcactggc
     5281 cgtcgtttta caacgtcgtg actgggaaaa ccctggcgtt acccaactta atcgccttgc
     5341 agcacatccc cctttcgcca gctggcgtaa tagcgaagag gcccgcaccg atcgcccttc
     5401 ccaacagttg cgcagcctga atggcgaatg gcgcgacgcg ccctgtagcg gcgcattaag
     5461 cgcggcgggt gtggtggtta cgcgcagcgt gaccgctaca cttgccagcg ccctagcgcc
     5521 cgctcctttc gctttcttcc cttcctttct cgccacgttc gccggctttc cccgtcaagc
     5581 tctaaatcgg gggctccctt tagggttccg atttagtgct ttacggcacc tcgaccccaa
     5641 aaaacttgat tagggtgatg gttcacgtag tgggccatcg ccctgataga cggtttttcg
     5701 ccctttgacg ttggagtcca cgttctttaa tagtggactc ttgttccaaa ctggaacaac
     5761 actcaaccct atctcggtct attcttttga tttataaggg attttgccga tttcggccta
     5821 ttggttaaaa aatgagctga tttaacaaaa atttaacgcg aattttaaca aaatattaac
     5881 gtttacaatt tcctgatgcg gtattttctc cttacgcatc tgtgcggtat ttcacaccgc
     5941 atagatccgt cgagttcaag agaaaaaaaa agaaaaagca aaaagaaaaa aggaaagcgc
     6001 gcctcgttca gaatgacacg tatagaatga tgcattacct tgtcatcttc agtatcatac
     6061 tgttcgtata catacttact gacattcata ggtatacata tatacacatg tatatatatc
     6121 gtatgctgca gctttaaata atcggtgtca ctacataaga acacctttgg tggagggaac
     6181 atcgttggta ccattgggcg aggtggcttc tcttatggca accgcaagag ccttgaacgc
     6241 actctcacta cggtgatgat cattcttgcc tcgcagacaa tcaacgtgga gggtaattct
     6301 gctagcctct gcaaagcttt caagaaaatg cgggatcatc tcgcaagaga gatctcctac
     6361 tttctccctt tgcaaaccaa gttcgacaac tgcgtacggc ctgttcgaaa gatctaccac
     6421 cgctctggaa agtgcctcat ccaaaggcgc aaatcctgat ccaaaccttt ttactccacg
     6481 cgccagtagg gcctctttaa aagcttgacc gagagcaatc ccgcagtctt cagtggtgtg
     6541 atggtcgtct atgtgtaagt caccaatgca ctcaacgatt agcgaccagc cggaatgctt
     6601 ggccagagca tgtatcatat ggtccagaaa ccctatacct gtgtggacgt taatcacttg
     6661 cgattgtgtg gcctgttctg ctactgcttc tgcctctttt tctgggaaga tcgagtgctc
     6721 tatcgctagg ggaccaccct ttaaagagat cgcaatctga atcttggttt catttgtaat
     6781 acgctttact agggctttct gctctgtcat ctttgccttc gtttatcttg cctgctcatt
     6841 ttttagtata ttcttcgaag aaatcacatt actttatata atgtataatt cattatgtga
     6901 taatgccaat cgctaagaaa aaaaaagagt catccgctag gggaaaaaaa aaaatgaaaa
     6961 tcattaccga ggcataaaaa aatatagagt gtactagagg aggccaagag taatagaaaa
     7021 agaaaattgc gggaaaggac tgtgttatga cttccctgac taatgccgtg ttcaaacgat
     7081 acctggcagt gactcctagc gctcaccaag ctcttaaaac gggaatttat ggtgcactct
     7141 cagtacaatc tgctctgatg ccgcatagtt aagccagccc cgacacccgc caacacccgc
     7201 tgacgcgccc tgacgggctt gtctgctccc ggcatccgct tacagacaag ctgtgaccgt
     7261 ctccgggagc tgcatgtgtc agaggttttc accgtcatca ccgaaacgcg cga
//
