# Supplementary material for: Prokaryotic nanocompartments form synthetic organelles in a eukaryote
Source: Nat Commun. 2018 Apr 3;9:1311. doi: 10.1038/s41467-018-03768-x (PMC5882880; doi:10.1038/s41467-018-03768-x)
Supplement: Supplementary file 4 — Supplementary Data 1 [file 41467_2018_3768_MOESM4_ESM.zip › constructs for SI/pENC2.gb]

LOCUS       pENC2                   8063 bp ds-DNA     circular     09-OCT-2017
DEFINITION  .
ACCESSION   urn.local...q-783bg01                                              
VERSION     urn.local...q-783bg01                                              
FEATURES             Location/Qualifiers
     terminator      3028..3066
                     /label="Synthetic terminator"
                     /ApEinfo_revcolor=#f8d3a9
                     /ApEinfo_fwdcolor=#f8d3a9
     promoter        1766..2262
                     /label="TDH3 promoter"
                     /ApEinfo_revcolor=#faac61
                     /ApEinfo_fwdcolor=#faac61
     terminator      1514..1761
                     /label="CYC1 terminator"
                     /ApEinfo_revcolor=#85dae9
                     /ApEinfo_fwdcolor=#85dae9
     misc_feature    2971..2988
                     /label="GGSGGS linker"
                     /ApEinfo_revcolor=#b4abac
                     /ApEinfo_fwdcolor=#b4abac
     Promoter        18..47
                     /label="lac prom"
                     /ApEinfo_revcolor=#ffef86
                     /ApEinfo_fwdcolor=#ffef86
     polylinker      2989..3024
                     /label="Targeting peptide"
                     /ApEinfo_revcolor=#84b0dc
                     /ApEinfo_fwdcolor=#84b0dc
     misc_feature    622..1512
                     /label="EncA encapsulin"
                     /ApEinfo_revcolor=#9eafd2
                     /ApEinfo_fwdcolor=#9eafd2
     Promoter        158..606
                     /label="GAL1 prom"
                     /ApEinfo_revcolor=#b1ff67
                     /ApEinfo_fwdcolor=#b1ff67
     Promoter        6068..6096
                     /label="amp prom"
                     /ApEinfo_revcolor=#84b0dc
                     /ApEinfo_fwdcolor=#84b0dc
     Rep_Origin      7153..7772
                     /label="pBR322 origin"
                     /ApEinfo_revcolor=#f58a5e
                     /ApEinfo_fwdcolor=#f58a5e
     Promoter        117..136
                     /label="T3 prom"
                     /ApEinfo_revcolor=#c6c9d1
                     /ApEinfo_fwdcolor=#c6c9d1
     misc_feature    3078..1765
                     /label="from pENC1"
                     /ApEinfo_revcolor=#c7b0e3
                     /ApEinfo_fwdcolor=#c7b0e3
     Marker          6138..6998
                     /label="amp"
                     /ApEinfo_revcolor=#75c6a9
                     /ApEinfo_fwdcolor=#75c6a9
     Rep_Origin      4846..6006
                     /label="2micron origin"
                     /ApEinfo_revcolor=#b4abac
                     /ApEinfo_fwdcolor=#b4abac
     ORF             2263..3027
                     /label="mNeon-TP"
                     /ApEinfo_revcolor=#faac61
                     /ApEinfo_fwdcolor=#faac61
     Marker          3437..4093
                     /label="HIS3"
                     /ApEinfo_revcolor=#f8d3a9
                     /ApEinfo_fwdcolor=#f8d3a9
ORIGIN
        1 cattaggcac cccaggcttt acactttatg cttccggctc ctatgttgtg tggaattgtg
       61 agcggataac aatttcacac aggaaacagc tatgaccatg attacgccaa gcgcgcaatt
      121 aaccctcact aaagggaaca aaagctggag ctctagtacg gattagaagc cgccgagcgg
      181 gcgacagccc tccgacggaa gactctcctc cgtgcgtcct cgtcttcacc ggtcgcgttc
      241 ctgaaacgca gatgtgcctc gcgccgcact gctccgaaca ataaagattc tacaatacta
      301 gcttttatgg ttatgaagag gaaaaattgg cagtaacctg gccccacaaa ccttcaaatt
      361 aacgaatcaa attaacaacc ataggatgat aatgcgatta gttttttagc cttatttctg
      421 gggtaattaa tcagcgaagc gatgattttt gatctattaa cagatatata aatggaaaag
      481 ctgcataacc actttaacta atactttcaa cattttcagt ttgtattact tcttattcaa
      541 atgtcataaa agtatcaaca aaaaattgtt aatatacctc tatactttaa cgtcaaggag
      601 aaaaaacccc ggattctaga aaaaaaaatg cctctggagc cccactttat gcccgatttt
      661 cttggacacg cggaaaaccc actgcgtgag gaggaatggg ccagactaaa tgagaccgtg
      721 attcaagttg cgagacgtag cttagtgggg agaagaatct tggatatata tggtccctta
      781 ggtgccggcg tacaaacagt cccatacgat gaatttcagg gagtttcccc aggtgccgtt
      841 gacatcgttg gtgaacagga aacagcaatg gtctttactg atgcgaggaa atttaagacg
      901 ataccgataa tctacaaaga ttttctgctt cattggaggg acatagaagc cgccaggaca
      961 cataatatgc cacttgacgt tagtgcagcc gctggggccg cggcgctgtg tgcacaacaa
     1021 gaggacgagc tgatttttta cggcgacgcc cgtctgggtt atgagggact aatgactgcg
     1081 aatggacgtt tgacagtacc tcttggcgat tggacatctc caggcggagg cttccaggca
     1141 atagtcgagg cgacgagaaa gctaaatgaa caaggccatt tcggtccata cgcagtcgta
     1201 ctgagtccga ggctttacag ccagttacat cgtatctacg agaaaaccgg cgttttagaa
     1261 atcgagacca ttcgtcaact ggcctctgac ggagtttatc aaagtaacag gctaagaggt
     1321 gaaagcggtg tagtagtatc tacgggtagg gagaacatgg atcttgcggt gagtatggat
     1381 atggtcgcgg cgtatcttgg cgcaagccgt atgaatcacc cattcagagt gttggaggca
     1441 ttattgttaa ggatcaagca tccagacgcc atctgcactc tggagggtgc gggagccacg
     1501 gaacgtcgtt aagtcatgta attagttatg tcacgcttac attcacgccc tccccccaca
     1561 tccgctctaa ccgaaaagga aggagttaga caacctgaag tctaggtccc tatttatttt
     1621 tttatagtta tgttagtatt aagaacgtta tttatatttc aaatttttct tttttttctg
     1681 tacagacgcg tgtacgcatg taacattata ctgaaaacct tgcttgagaa ggttttggga
     1741 cgctcgaagg ctttaatttg cggccacagt ttattcctgg catccactaa atataatgga
     1801 gcccgctttt taagctggca tccagaaaaa aaaagaatcc cagcaccaaa atattgtttt
     1861 cttcaccaac catcagttca taggtccatt ctcttagcgc aactacagag aacaggggca
     1921 caaacaggca aaaaacgggc acaacctcaa tggagtgatg caacctgcct ggagtaaatg
     1981 atgacacaag gcaattgacc cacgcatgta tctatctcat tttcttacac cttctattac
     2041 cttctTctct ctctgatttg gaaaaagctg aaaaaaaagg ttgaaaccag ttccctgaaa
     2101 ttattcccct acttgactaa taagtatata aagacggtag gtattgattg taattctgta
     2161 aatctatttc ttaaacttct taaattctac ttttatagtt agtctttttt ttagttttaa
     2221 aacaccaaga acttagtttc gaataaacac acataaacaa acatggtcag caaaggtgaa
     2281 gaagataata tggcgtcttt accagccaca cacgagttgc atattttcgg tagcattaac
     2341 ggtgtcgatt tcgatatggt agggcagggg accggaaacc ccaacgacgg ctatgaggaa
     2401 cttaacctta agagtacgaa aggggatttg caatttagtc cttggatcct ggtccctcac
     2461 ataggatatg gcttccatca atacctgcca tatccagatg ggatgtcacc cttccaagct
     2521 gcgatggtgg acggctcagg ctatcaagta cacagaacca tgcagtttga agatggggca
     2581 tccctaactg tgaattatag atacacctac gaaggatcac atatcaaggg cgaggcgcaa
     2641 gtaaaaggta caggtttccc tgctgacggc ccagtaatga ccaactcact aacggccgca
     2701 gattggtgcc gttcaaagaa gacatatcca aacgacaaaa ccatcatttc cacgttcaaa
     2761 tggtcttata cgaccggcaa cggcaagagg tatcgttcaa cagctcgtac cacatacacc
     2821 tttgcgaagc cgatggccgc taattactta aagaaccaac ctatgtatgt attcagaaag
     2881 acggaactga agcacagcaa aacggaattg aattttaagg aatggcaaaa agcattcact
     2941 gatgtaatgg gaatggacga actttacaag ggtgggtcag gtgggagccc agaaaaaaga
     3001 ttaacagtag gcagccttcg tagatagtat ataactgtct agaaataaag agtatcatct
     3061 ttcaaacgcc gggtcactaa gggattttgc cgatttcggc ctattggtta aaaaatgagc
     3121 tgatttaaca aaaatttaac gcgaatttta acaaaatatt aacgCttaca atttcctgat
     3181 gcggtatttt ctccttacgc atctgtgcgg tatttcacac cgcatagatc cgtcgagttc
     3241 aagagaaaaa aaaagaaaaa gcaaaaagaa aaaaggaaag cgcgcctcgt tcagaatgac
     3301 acgtatagaa tgatgcatta ccttgtcatc ttcagtatca tactgttcgt atacatactt
     3361 actgacattc ataggtatac atatatacac atgtatatat atcgtatgct gcagctttaa
     3421 ataatcggtg tcactacata agaacacctt tggtggaggg aacatcgttg gtaccattgg
     3481 gcgaggtggc ttctcttatg gcaaccgcaa gagccttgaa cgcactctca ctacggtgat
     3541 gatcattctt gcctcgcaga caatcaacgt ggagggtaat tctgctagcc tctgcaaagc
     3601 tttcaagaaa atgcgggatc atctcgcaag agagatctcc tactttctcc ctttgcaaac
     3661 caagttcgac aactgcgtac ggcctgttcg aaagatctac caccgctctg gaaagtgcct
     3721 catccaaagg cgcaaatcct gatccaaacc tttttactcc acgcgccagt agggcctctt
     3781 taaaagcttg accgagagca atcccgcagt cttcagtggt gtgatggtcg tctatgtgta
     3841 agtcaccaat gcactcaacg attagcgacc agccggaatg cttggccaga gcatgtatca
     3901 tatggtccag aaaccctata cctgtgtgga cgttaatcac ttgcgattgt gtggcctgtt
     3961 ctgctactgc ttctgcctct ttttctggga agatcgagtg ctctatcgct aggggaccac
     4021 cctttaaaga gatcgcaatc tgaatcttgg tttcatttgt aatacgcttt actagggctt
     4081 tctgctctgt catctttgcc ttcgtttatc ttgcctgctc attttttagt atattcttcg
     4141 aagaaatcac attactttat ataatgtata attcattatg tgataatgcc aatcgctaag
     4201 aaaaaaaaag agtcatccgc taggggaaaa aaaaaaatga aaatcattac cgaggcataa
     4261 aaaaatatag agtgtactag aggaggccaa gagtaataga aaaagaaaat tgcgggaaag
     4321 gactgtgtta tgacttccct gactaatgcc gtgttcaaac gatacctggc agtgactcct
     4381 agcgctcacc aagctcttaa aacgggaatt tatggtgcac tctcagtaca atctgctctg
     4441 atgccgcata gttaagccag ccccgacacc cgccaacacc cgctgacgcg ccctgacggg
     4501 cttgtctgct cccggcatcc gcttacagac aagctgtgac cgtctccggg agctgcatgt
     4561 gtcagaggtt ttcaccgtca tcaccgaaac gcgcgagacg aaagggcctc gtgatacgcc
     4621 tatttttata ggttaatgtc atgataataa tggtttctta gatgatccaa tatcaaagga
     4681 aatgatagca ttgaaggatg agactaatcc aattgaggag tggcagcata tagaacagct
     4741 aaagggtagt gctgaaggaa gcatacgata ccccgcatgg aatgggataa tatcacagga
     4801 ggtactagac tacctttcat cctacataaa tagacgcata taagtacgca tttaagcata
     4861 aacacgcact atgccgttct tctcatgtat atatatatac aggcaacacg cagatatagg
     4921 tgcgacgtga acagtgagct gtatgtgcgc agctcgcgtt gcattttcgg aagcgctcgt
     4981 tttcggaaac gctttgaagt tcctattccg aagttcctat tctctagaaa gtataggaac
     5041 ttcagagcgc ttttgaaaac caaaagcgct ctgaagacgc actttcaaaa aaccaaaaac
     5101 gcaccggact gtaacgagct actaaaatat tgcgaatacc gcttccacaa acattgctca
     5161 aaagtatctc tttgctatat atctctgtgc tatatcccta tataacctac ccatccacct
     5221 ttcgctcctt gaacttgcat ctaaactcga cctctacatt ttttatgttt atctctagta
     5281 ttactcttta gacaaaaaaa ttgtagtaag aactattcat agagtgaatc gaaaacaata
     5341 cgaaaatgta aacatttcct atacgtagta tatagagaca aaatagaaga aaccgttcat
     5401 aattttctga ccaatgaaga atcatcaacg ctatcacttt ctgttcacaa agtatgcgca
     5461 atccacatcg gtatagaata taatcgggga tgcctttatc ttgaaaaaat gcacccgcag
     5521 cttcgctagt aatcagtaaa cgcgggaagt ggagtcaggc tttttttatg gaagagaaaa
     5581 tagacaccaa agtagccttc ttctaacctt aacggaccta cagtgcaaaa agttatcaag
     5641 agactgcatt atagagcgca caaaggagaa aaaaagtaat ctaagatgct ttgttagaaa
     5701 aatagcgctc tcgggatgca tttttgtaga acaaaaaaga agtatagatt ctttgttggt
     5761 aaaatagcgc tctcgcgttg catttctgtt ctgtaaaaat gcagctcaga ttctttgttt
     5821 gaaaaattag cgctctcgcg ttgcattttt gttttacaaa aatgaagcac agattcttcg
     5881 ttggtaaaat agcgctttcg cgttgcattt ctgttctgta aaaatgcagc tcagattctt
     5941 tgtttgaaaa attagcgctc tcgcgttgca tttttgttct acaaaatgaa gcacagatgc
     6001 ttcgttcagg tggcactttt cggggaaatg tgcgcggaac ccctatttgt ttatttttct
     6061 aaatacattc aaatatgtat ccgctcatga gacaataacc ctgataaatg cttcaataat
     6121 attgaaaaag gaagagtatg agtattcaac atttccgtgt cgcccttatt cccttttttg
     6181 cggcattttg ccttcctgtt tttgctcacc cagaaacgct ggtgaaagta aaagatgctg
     6241 aagatcagtt gggtgcacga gtgggttaca tcgaactgga tctcaacagc ggtaagatcc
     6301 ttgagagttt tcgccccgaa gaacgttttc caatgatgag cacttttaaa gttctgctat
     6361 gtggcgcggt attatcccgt attgacgccg ggcaagagca actcggtcgc cgcatacact
     6421 attctcagaa tgacttggtt gagtactcac cagtcacaga aaagcatctt acggatggca
     6481 tgacagtaag agaattatgc agtgctgcca taaccatgag tgataacact gcggccaact
     6541 tacttctgac aacgatcgga ggaccgaagg agctaaccgc ttttttgcac aacatggggg
     6601 atcatgtaac tcgccttgat cgttgggaac cggagctgaa tgaagccata ccaaacgacg
     6661 agcgtgacac cacgatgcct gtagcaatgg caacaacgtt gcgcaaacta ttaactggcg
     6721 aactacttac tctagcttcc cggcaacaat taatagactg gatggaggcg gataaagttg
     6781 caggaccact tctgcgctcg gcccttccgg ctggctggtt tattgctgat aaatctggag
     6841 ccggtgagcg tgggtctcgc ggtatcattg cagcactggg gccagatggt aagccctccc
     6901 gtatcgtagt tatctacacg acggggagtc aggcaactat ggatgaacga aatagacaga
     6961 tcgctgagat aggtgcctca ctgattaagc attggtaact gtcagaccaa gtttactcat
     7021 atatacttta gattgattta aaacttcatt tttaatttaa aaggatctag gtgaagatcc
     7081 tttttgataa tctcatgacc aaaatccctt aacgtgagtt ttcgttccac tgagcgtcag
     7141 accccgtaga aaagatcaaa ggatcttctt gagatccttt ttttctgcgc gtaatctgct
     7201 gcttgcaaac aaaaaaacca ccgctaccag cggtggtttg tttgccggat caagagctac
     7261 caactctttt tccgaaggta actggcttca gcagagcgca gataccaaat actgtccttc
     7321 tagtgtagcc gtagttaggc caccacttca agaactctgt agcaccgcct acatacctcg
     7381 ctctgctaat cctgttacca gtggctgctg ccagtggcga taagtcgtgt cttaccgggt
     7441 tggactcaag acgatagtta ccggataagg cgcagcggtc gggctgaacg gggggttcgt
     7501 gcacacagcc cagcttggag cgaacgacct acaccgaact gagataccta cagcgtgagc
     7561 tatgagaaag cgccacgctt cccgaaggga gaaaggcgga caggtatccg gtaagcggca
     7621 gggtcggaac aggagagcgc acgagggagc ttccaggggg aaacgcctgg tatctttata
     7681 gtcctgtcgg gtttcgccac ctctgacttg agcgtcgatt tttgtgatgc tcgtcagggg
     7741 ggcggagcct atggaaaaac gccagcaacg cggccttttt acggttcctg gccttttgct
     7801 ggccttttgc tcacatgttc tttcctgcgt tatcccctga ttctgtggat aaccgtatta
     7861 ccgcctttga gtgagctgat accgctcgcc gcagccgaac gaccgagcgc agcgagtcag
     7921 tgagcgagga agcggaagag cgcccaatac gcaaaccgcc tctccccgcg cgttggccga
     7981 ttcattaatg cagctggcac gacaggtttc ccgactggaa agcgggcagt gagcgcaacg
     8041 caattaatgt gagttacctc act
//
