# Supplementary material for: Prokaryotic nanocompartments form synthetic organelles in a eukaryote
Source: Nat Commun. 2018 Apr 3;9:1311. doi: 10.1038/s41467-018-03768-x (PMC5882880; doi:10.1038/s41467-018-03768-x)
Supplement: Supplementary file 4 — Supplementary Data 1 [file 41467_2018_3768_MOESM4_ESM.zip › constructs for SI/pENC3.gb]

LOCUS       pENC3                   8606 bp ds-DNA     circular     09-OCT-2017
DEFINITION  .
ACCESSION   urn.local...q-783bg01                                              
VERSION     urn.local...q-783bg01                                              
FEATURES             Location/Qualifiers
     Promoter        5401..5420
                     /label="T3 prom"
                     /ApEinfo_revcolor=#c6c9d1
                     /ApEinfo_fwdcolor=#c6c9d1
     terminator      6798..7045
                     /label="CYC1 terminator"
                     /ApEinfo_revcolor=#85dae9
                     /ApEinfo_fwdcolor=#85dae9
     Promoter        3289..3317
                     /label="amp prom"
                     /ApEinfo_revcolor=#84b0dc
                     /ApEinfo_fwdcolor=#84b0dc
     misc_feature    8255..8263
                     /label="GSG linker"
                     /ApEinfo_revcolor=#b4abac
                     /ApEinfo_fwdcolor=#b4abac
     Marker          658..1314
                     /label="HIS3"
                     /ApEinfo_revcolor=#f8d3a9
                     /ApEinfo_fwdcolor=#f8d3a9
     backbone        299..7049
                     /label="from pENC1"
                     /ApEinfo_revcolor=#d59687
                     /ApEinfo_fwdcolor=#d59687
     misc_feature    192..209
                     /label="GGSGGS linker"
                     /ApEinfo_revcolor=#ff9ccd
                     /ApEinfo_fwdcolor=#ff9ccd
     misc_feature    8264..191
                     /label="Cln2-PEST"
                     /ApEinfo_revcolor=#b7e6d7
                     /ApEinfo_fwdcolor=#b7e6d7
     misc_feature    210..245
                     /label="Targeting peptide"
                     /ApEinfo_revcolor=#75c6a9
                     /ApEinfo_fwdcolor=#75c6a9
     Promoter        5442..5890
                     /label="GAL1 prom"
                     /ApEinfo_revcolor=#b1ff67
                     /ApEinfo_fwdcolor=#b1ff67
     Rep_Origin      2067..3227
                     /label="2micron origin"
                     /ApEinfo_revcolor=#b4abac
                     /ApEinfo_fwdcolor=#b4abac
     misc_feature    7547..248
                     /label="mNeon-PEST-TP"
                     /ApEinfo_revcolor=#9eafd2
                     /ApEinfo_fwdcolor=#9eafd2
     misc_feature    5906..6796
                     /label="EncA encapsulin"
                     /ApEinfo_revcolor=#9eafd2
                     /ApEinfo_fwdcolor=#9eafd2
     Promoter        5302..5331
                     /label="lac prom"
                     /ApEinfo_revcolor=#ffef86
                     /ApEinfo_fwdcolor=#ffef86
     terminator      249..287
                     /label="Synthetic terminator"
                     /ApEinfo_revcolor=#84b0dc
                     /ApEinfo_fwdcolor=#84b0dc
     promoter        7050..7546
                     /label="TDH3 promoter"
                     /ApEinfo_revcolor=#ffef86
                     /ApEinfo_fwdcolor=#ffef86
     Rep_Origin      4374..4993
                     /label="pBR322 origin"
                     /ApEinfo_revcolor=#f58a5e
                     /ApEinfo_fwdcolor=#f58a5e
     Marker          3359..4219
                     /label="amp"
                     /ApEinfo_revcolor=#75c6a9
                     /ApEinfo_fwdcolor=#75c6a9
ORIGIN
        1 ttttgaacct gaatgaatca aataaggaaa atcagaatcc cgcgacggcc cactacctga
       61 acggtggccc tccgaaaaca tcatttatca accacgggat gtttccatcc ccgacgggga
      121 cgataaacag cggcaagtcc agttcagcga gttccctgat ctcattcgga atgggtaaca
      181 ctcaggttat aggtgggtca ggtgggagcc cagaaaaaag attaacagta ggcagccttc
      241 gtagatagta tataactgtc tagaaataaa gagtatcatc tttcaaacgc cgggtcacta
      301 agggattttg ccgatttcgg cctattggtt aaaaaatgag ctgatttaac aaaaatttaa
      361 cgcgaatttt aacaaaatat taacgCttac aatttcctga tgcggtattt tctccttacg
      421 catctgtgcg gtatttcaca ccgcatagat ccgtcgagtt caagagaaaa aaaaagaaaa
      481 agcaaaaaga aaaaaggaaa gcgcgcctcg ttcagaatga cacgtataga atgatgcatt
      541 accttgtcat cttcagtatc atactgttcg tatacatact tactgacatt cataggtata
      601 catatataca catgtatata tatcgtatgc tgcagcttta aataatcggt gtcactacat
      661 aagaacacct ttggtggagg gaacatcgtt ggtaccattg ggcgaggtgg cttctcttat
      721 ggcaaccgca agagccttga acgcactctc actacggtga tgatcattct tgcctcgcag
      781 acaatcaacg tggagggtaa ttctgctagc ctctgcaaag ctttcaagaa aatgcgggat
      841 catctcgcaa gagagatctc ctactttctc cctttgcaaa ccaagttcga caactgcgta
      901 cggcctgttc gaaagatcta ccaccgctct ggaaagtgcc tcatccaaag gcgcaaatcc
      961 tgatccaaac ctttttactc cacgcgccag tagggcctct ttaaaagctt gaccgagagc
     1021 aatcccgcag tcttcagtgg tgtgatggtc gtctatgtgt aagtcaccaa tgcactcaac
     1081 gattagcgac cagccggaat gcttggccag agcatgtatc atatggtcca gaaaccctat
     1141 acctgtgtgg acgttaatca cttgcgattg tgtggcctgt tctgctactg cttctgcctc
     1201 tttttctggg aagatcgagt gctctatcgc taggggacca ccctttaaag agatcgcaat
     1261 ctgaatcttg gtttcatttg taatacgctt tactagggct ttctgctctg tcatctttgc
     1321 cttcgtttat cttgcctgct cattttttag tatattcttc gaagaaatca cattacttta
     1381 tataatgtat aattcattat gtgataatgc caatcgctaa gaaaaaaaaa gagtcatccg
     1441 ctaggggaaa aaaaaaaatg aaaatcatta ccgaggcata aaaaaatata gagtgtacta
     1501 gaggaggcca agagtaatag aaaaagaaaa ttgcgggaaa ggactgtgtt atgacttccc
     1561 tgactaatgc cgtgttcaaa cgatacctgg cagtgactcc tagcgctcac caagctctta
     1621 aaacgggaat ttatggtgca ctctcagtac aatctgctct gatgccgcat agttaagcca
     1681 gccccgacac ccgccaacac ccgctgacgc gccctgacgg gcttgtctgc tcccggcatc
     1741 cgcttacaga caagctgtga ccgtctccgg gagctgcatg tgtcagaggt tttcaccgtc
     1801 atcaccgaaa cgcgcgagac gaaagggcct cgtgatacgc ctatttttat aggttaatgt
     1861 catgataata atggtttctt agatgatcca atatcaaagg aaatgatagc attgaaggat
     1921 gagactaatc caattgagga gtggcagcat atagaacagc taaagggtag tgctgaagga
     1981 agcatacgat accccgcatg gaatgggata atatcacagg aggtactaga ctacctttca
     2041 tcctacataa atagacgcat ataagtacgc atttaagcat aaacacgcac tatgccgttc
     2101 ttctcatgta tatatatata caggcaacac gcagatatag gtgcgacgtg aacagtgagc
     2161 tgtatgtgcg cagctcgcgt tgcattttcg gaagcgctcg ttttcggaaa cgctttgaag
     2221 ttcctattcc gaagttccta ttctctagaa agtataggaa cttcagagcg cttttgaaaa
     2281 ccaaaagcgc tctgaagacg cactttcaaa aaaccaaaaa cgcaccggac tgtaacgagc
     2341 tactaaaata ttgcgaatac cgcttccaca aacattgctc aaaagtatct ctttgctata
     2401 tatctctgtg ctatatccct atataaccta cccatccacc tttcgctcct tgaacttgca
     2461 tctaaactcg acctctacat tttttatgtt tatctctagt attactcttt agacaaaaaa
     2521 attgtagtaa gaactattca tagagtgaat cgaaaacaat acgaaaatgt aaacatttcc
     2581 tatacgtagt atatagagac aaaatagaag aaaccgttca taattttctg accaatgaag
     2641 aatcatcaac gctatcactt tctgttcaca aagtatgcgc aatccacatc ggtatagaat
     2701 ataatcgggg atgcctttat cttgaaaaaa tgcacccgca gcttcgctag taatcagtaa
     2761 acgcgggaag tggagtcagg ctttttttat ggaagagaaa atagacacca aagtagcctt
     2821 cttctaacct taacggacct acagtgcaaa aagttatcaa gagactgcat tatagagcgc
     2881 acaaaggaga aaaaaagtaa tctaagatgc tttgttagaa aaatagcgct ctcgggatgc
     2941 atttttgtag aacaaaaaag aagtatagat tctttgttgg taaaatagcg ctctcgcgtt
     3001 gcatttctgt tctgtaaaaa tgcagctcag attctttgtt tgaaaaatta gcgctctcgc
     3061 gttgcatttt tgttttacaa aaatgaagca cagattcttc gttggtaaaa tagcgctttc
     3121 gcgttgcatt tctgttctgt aaaaatgcag ctcagattct ttgtttgaaa aattagcgct
     3181 ctcgcgttgc atttttgttc tacaaaatga agcacagatg cttcgttcag gtggcacttt
     3241 tcggggaaat gtgcgcggaa cccctatttg tttatttttc taaatacatt caaatatgta
     3301 tccgctcatg agacaataac cctgataaat gcttcaataa tattgaaaaa ggaagagtat
     3361 gagtattcaa catttccgtg tcgcccttat tccctttttt gcggcatttt gccttcctgt
     3421 ttttgctcac ccagaaacgc tggtgaaagt aaaagatgct gaagatcagt tgggtgcacg
     3481 agtgggttac atcgaactgg atctcaacag cggtaagatc cttgagagtt ttcgccccga
     3541 agaacgtttt ccaatgatga gcacttttaa agttctgcta tgtggcgcgg tattatcccg
     3601 tattgacgcc gggcaagagc aactcggtcg ccgcatacac tattctcaga atgacttggt
     3661 tgagtactca ccagtcacag aaaagcatct tacggatggc atgacagtaa gagaattatg
     3721 cagtgctgcc ataaccatga gtgataacac tgcggccaac ttacttctga caacgatcgg
     3781 aggaccgaag gagctaaccg cttttttgca caacatgggg gatcatgtaa ctcgccttga
     3841 tcgttgggaa ccggagctga atgaagccat accaaacgac gagcgtgaca ccacgatgcc
     3901 tgtagcaatg gcaacaacgt tgcgcaaact attaactggc gaactactta ctctagcttc
     3961 ccggcaacaa ttaatagact ggatggaggc ggataaagtt gcaggaccac ttctgcgctc
     4021 ggcccttccg gctggctggt ttattgctga taaatctgga gccggtgagc gtgggtctcg
     4081 cggtatcatt gcagcactgg ggccagatgg taagccctcc cgtatcgtag ttatctacac
     4141 gacggggagt caggcaacta tggatgaacg aaatagacag atcgctgaga taggtgcctc
     4201 actgattaag cattggtaac tgtcagacca agtttactca tatatacttt agattgattt
     4261 aaaacttcat ttttaattta aaaggatcta ggtgaagatc ctttttgata atctcatgac
     4321 caaaatccct taacgtgagt tttcgttcca ctgagcgtca gaccccgtag aaaagatcaa
     4381 aggatcttct tgagatcctt tttttctgcg cgtaatctgc tgcttgcaaa caaaaaaacc
     4441 accgctacca gcggtggttt gtttgccgga tcaagagcta ccaactcttt ttccgaaggt
     4501 aactggcttc agcagagcgc agataccaaa tactgtcctt ctagtgtagc cgtagttagg
     4561 ccaccacttc aagaactctg tagcaccgcc tacatacctc gctctgctaa tcctgttacc
     4621 agtggctgct gccagtggcg ataagtcgtg tcttaccggg ttggactcaa gacgatagtt
     4681 accggataag gcgcagcggt cgggctgaac ggggggttcg tgcacacagc ccagcttgga
     4741 gcgaacgacc tacaccgaac tgagatacct acagcgtgag ctatgagaaa gcgccacgct
     4801 tcccgaaggg agaaaggcgg acaggtatcc ggtaagcggc agggtcggaa caggagagcg
     4861 cacgagggag cttccagggg gaaacgcctg gtatctttat agtcctgtcg ggtttcgcca
     4921 cctctgactt gagcgtcgat ttttgtgatg ctcgtcaggg gggcggagcc tatggaaaaa
     4981 cgccagcaac gcggcctttt tacggttcct ggccttttgc tggccttttg ctcacatgtt
     5041 ctttcctgcg ttatcccctg attctgtgga taaccgtatt accgcctttg agtgagctga
     5101 taccgctcgc cgcagccgaa cgaccgagcg cagcgagtca gtgagcgagg aagcggaaga
     5161 gcgcccaata cgcaaaccgc ctctccccgc gcgttggccg attcattaat gcagctggca
     5221 cgacaggttt cccgactgga aagcgggcag tgagcgcaac gcaattaatg tgagttacct
     5281 cactcattag gcaccccagg ctttacactt tatgcttccg gctcctatgt tgtgtggaat
     5341 tgtgagcgga taacaatttc acacaggaaa cagctatgac catgattacg ccaagcgcgc
     5401 aattaaccct cactaaaggg aacaaaagct ggagctctag tacggattag aagccgccga
     5461 gcgggcgaca gccctccgac ggaagactct cctccgtgcg tcctcgtctt caccggtcgc
     5521 gttcctgaaa cgcagatgtg cctcgcgccg cactgctccg aacaataaag attctacaat
     5581 actagctttt atggttatga agaggaaaaa ttggcagtaa cctggcccca caaaccttca
     5641 aattaacgaa tcaaattaac aaccatagga tgataatgcg attagttttt tagccttatt
     5701 tctggggtaa ttaatcagcg aagcgatgat ttttgatcta ttaacagata tataaatgga
     5761 aaagctgcat aaccacttta actaatactt tcaacatttt cagtttgtat tacttcttat
     5821 tcaaatgtca taaaagtatc aacaaaaaat tgttaatata cctctatact ttaacgtcaa
     5881 ggagaaaaaa ccccggattc tagaaaaaaa aatgcctctg gagccccact ttatgcccga
     5941 ttttcttgga cacgcggaaa acccactgcg tgaggaggaa tgggccagac taaatgagac
     6001 cgtgattcaa gttgcgagac gtagcttagt ggggagaaga atcttggata tatatggtcc
     6061 cttaggtgcc ggcgtacaaa cagtcccata cgatgaattt cagggagttt ccccaggtgc
     6121 cgttgacatc gttggtgaac aggaaacagc aatggtcttt actgatgcga ggaaatttaa
     6181 gacgataccg ataatctaca aagattttct gcttcattgg agggacatag aagccgccag
     6241 gacacataat atgccacttg acgttagtgc agccgctggg gccgcggcgc tgtgtgcaca
     6301 acaagaggac gagctgattt tttacggcga cgcccgtctg ggttatgagg gactaatgac
     6361 tgcgaatgga cgtttgacag tacctcttgg cgattggaca tctccaggcg gaggcttcca
     6421 ggcaatagtc gaggcgacga gaaagctaaa tgaacaaggc catttcggtc catacgcagt
     6481 cgtactgagt ccgaggcttt acagccagtt acatcgtatc tacgagaaaa ccggcgtttt
     6541 agaaatcgag accattcgtc aactggcctc tgacggagtt tatcaaagta acaggctaag
     6601 aggtgaaagc ggtgtagtag tatctacggg tagggagaac atggatcttg cggtgagtat
     6661 ggatatggtc gcggcgtatc ttggcgcaag ccgtatgaat cacccattca gagtgttgga
     6721 ggcattattg ttaaggatca agcatccaga cgccatctgc actctggagg gtgcgggagc
     6781 cacggaacgt cgttaagtca tgtaattagt tatgtcacgc ttacattcac gccctccccc
     6841 cacatccgct ctaaccgaaa aggaaggagt tagacaacct gaagtctagg tccctattta
     6901 tttttttata gttatgttag tattaagaac gttatttata tttcaaattt ttcttttttt
     6961 tctgtacaga cgcgtgtacg catgtaacat tatactgaaa accttgcttg agaaggtttt
     7021 gggacgctcg aaggctttaa tttgcggcca cagtttattc ctggcatcca ctaaatataa
     7081 tggagcccgc tttttaagct ggcatccaga aaaaaaaaga atcccagcac caaaatattg
     7141 ttttcttcac caaccatcag ttcataggtc cattctctta gcgcaactac agagaacagg
     7201 ggcacaaaca ggcaaaaaac gggcacaacc tcaatggagt gatgcaacct gcctggagta
     7261 aatgatgaca caaggcaatt gacccacgca tgtatctatc tcattttctt acaccttcta
     7321 ttaccttctg ctctctctga tttggaaaaa gctgaaaaaa aaggttgaaa ccagttccct
     7381 gaaattattc ccctacttga ctaataagta tataaagacg gtaggtattg attgtaattc
     7441 tgtaaatcta tttcttaaac ttcttaaatt ctacttttat agttagtctt ttttttagtt
     7501 ttaaaacacc aagaacttag tttcgaataa acacacataa acaaacatgg tcagcaaagg
     7561 tgaagaagat aatatggcgt ctttaccagc cacacacgag ttgcatattt tcggtagcat
     7621 taacggtgtc gatttcgata tggtagggca ggggaccgga aaccccaacg acggctatga
     7681 ggaacttaac cttaagagta cgaaagggga tttgcaattt agtccttgga tcctggtccc
     7741 tcacatagga tatggcttcc atcaatacct gccatatcca gatgggatgt cacccttcca
     7801 agctgcgatg gtggacggct caggctatca agtacacaga accatgcagt ttgaagatgg
     7861 ggcatcccta actgtgaatt atagatacac ctacgaagga tcacatatca agggcgaggc
     7921 gcaagtaaaa ggtacaggtt tccctgctga cggcccagta atgaccaact cactaacggc
     7981 cgcagattgg tgccgttcaa agaagacata tccaaacgac aaaaccatca tttccacgtt
     8041 caaatggtct tatacgaccg gcaacggcaa gaggtatcgt tcaacagctc gtaccacata
     8101 cacctttgcg aagccgatgg ccgctaatta cttaaagaac caacctatgt atgtattcag
     8161 aaagacggaa ctgaagcaca gcaaaacgga attgaatttt aaggaatggc aaaaagcatt
     8221 cactgatgta atgggaatgg acgaacttta caagggttca ggggcgtcca atcttaatat
     8281 cagcaggaaa ctaaccatca gtacgccctc atgtagtttt gagaacagca atagtaccag
     8341 catcccaagt ccagcaagct ctagccagtc ccatactcca atgcgtaaca tgtcaagtct
     8401 atcagataat tccgtgttct caaggaacat ggaacagtct tcaccgatca cgccatctat
     8461 gtaccagttt ggacaacaac agtctaactc aatctgcggg tctaccgtgt ctgttaatag
     8521 tctagtaaat acgaataaca aacagagaat ttacgaacaa attaccggcc caaactcaaa
     8581 caatgctacc aatgattaca tcgacc
//
