# Supplementary material for: Prokaryotic nanocompartments form synthetic organelles in a eukaryote
Source: Nat Commun. 2018 Apr 3;9:1311. doi: 10.1038/s41467-018-03768-x (PMC5882880; doi:10.1038/s41467-018-03768-x)
Supplement: Supplementary file 4 — Supplementary Data 1 [file 41467_2018_3768_MOESM4_ESM.zip › constructs for SI/pENC4.gb]

LOCUS       pENC4                   8890 bp ds-DNA     circular     09-OCT-2017
DEFINITION  .
ACCESSION   urn.local...q-783bg01                                              
VERSION     urn.local...q-783bg01                                              
FEATURES             Location/Qualifiers
     regulatory      2747..2971
                     /label="ENO2 terminator"
                     /ApEinfo_revcolor=#b7e6d7
                     /ApEinfo_fwdcolor=#b7e6d7
     Rep_Origin      5611..6771
                     /label="2micron origin"
                     /ApEinfo_revcolor=#b4abac
                     /ApEinfo_fwdcolor=#b4abac
     misc_feature    2972..3471
                     /label="TEF-1 prom"
                     /ApEinfo_revcolor=#84b0dc
                     /ApEinfo_fwdcolor=#84b0dc
     terminator      1452..1699
                     /label="CYC1 terminator"
                     /ApEinfo_revcolor=#85dae9
                     /ApEinfo_fwdcolor=#85dae9
     misc_feature    560..1450
                     /label="EncA encapsulin"
                     /ApEinfo_revcolor=#9eafd2
                     /ApEinfo_fwdcolor=#9eafd2
     polylinker      2702..2737
                     /label="Targeting peptide"
                     /ApEinfo_revcolor=#84b0dc
                     /ApEinfo_fwdcolor=#84b0dc
     Promoter        8846..8875
                     /label="lac prom"
                     /ApEinfo_revcolor=#ffef86
                     /ApEinfo_fwdcolor=#ffef86
     Rep_Origin      7918..8537
                     /label="pBR322 origin"
                     /ApEinfo_revcolor=#f58a5e
                     /ApEinfo_fwdcolor=#f58a5e
     Promoter        55..74
                     /label="T3 prom "
                     /ApEinfo_revcolor=#c6c9d1
                     /ApEinfo_fwdcolor=#c6c9d1
     backbone        3843..1703
                     /label="from pENC1"
                     /ApEinfo_revcolor=#c7b0e3
                     /ApEinfo_fwdcolor=#c7b0e3
     CDS             2210..2740
                     /label="Ven-N 155 I152L"
                     /ApEinfo_revcolor=#b1ff67
                     /ApEinfo_fwdcolor=#b1ff67
     Marker          6903..7763
                     /label="amp"
                     /ApEinfo_revcolor=#75c6a9
                     /ApEinfo_fwdcolor=#75c6a9
     terminator      3793..3831
                     /label="Synthetic terminator "
                     /ApEinfo_revcolor=#f8d3a9
                     /ApEinfo_fwdcolor=#f8d3a9
     Promoter        96..544
                     /label="GAL1 prom"
                     /ApEinfo_revcolor=#b1ff67
                     /ApEinfo_fwdcolor=#b1ff67
     misc_feature    3472..3792
                     /label="Ven-C 155"
                     /ApEinfo_revcolor=#f58a5e
                     /ApEinfo_fwdcolor=#f58a5e
     misc_feature    3727..3753
                     /label="GGSGGSGGS linker"
                     /ApEinfo_revcolor=#84b0dc
                     /ApEinfo_fwdcolor=#84b0dc
     regulatory      1704..2203
                     /label="TDH3 prom"
                     /ApEinfo_revcolor=#f8d3a9
                     /ApEinfo_fwdcolor=#f8d3a9
     Promoter        6833..6861
                     /label="amp prom"
                     /ApEinfo_revcolor=#84b0dc
                     /ApEinfo_fwdcolor=#84b0dc
     misc_feature    3754..3789
                     /label="Targeting peptide"
                     /ApEinfo_revcolor=#d59687
                     /ApEinfo_fwdcolor=#d59687
     misc_feature    2675..2701
                     /label="GGSGGSGGS linker"
                     /ApEinfo_revcolor=#b7e6d7
                     /ApEinfo_fwdcolor=#b7e6d7
     Marker          4202..4858
                     /label="HIS3"
                     /ApEinfo_revcolor=#f8d3a9
                     /ApEinfo_fwdcolor=#f8d3a9
ORIGIN
        1 cggataacaa tttcacacag gaaacagcta tgaccatgat tacgccaagc gcgcaattaa
       61 ccctcactaa agggaacaaa agctggagct ctagtacgga ttagaagccg ccgagcgggc
      121 gacagccctc cgacggaaga ctctcctccg tgcgtcctcg tcttcaccgg tcgcgttcct
      181 gaaacgcaga tgtgcctcgc gccgcactgc tccgaacaat aaagattcta caatactagc
      241 ttttatggtt atgaagagga aaaattggca gtaacctggc cccacaaacc ttcaaattaa
      301 cgaatcaaat taacaaccat aggatgataa tgcgattagt tttttagcct tatttctggg
      361 gtaattaatc agcgaagcga tgatttttga tctattaaca gatatataaa tggaaaagct
      421 gcataaccac tttaactaat actttcaaca ttttcagttt gtattacttc ttattcaaat
      481 gtcataaaag tatcaacaaa aaattgttaa tatacctcta tactttaacg tcaaggagaa
      541 aaaaccccgg attctagaaa aaaaaatgcc tctggagccc cactttatgc ccgattttct
      601 tggacacgcg gaaaacccac tgcgtgagga ggaatgggcc agactaaatg agaccgtgat
      661 tcaagttgcg agacgtagct tagtggggag aagaatcttg gatatatatg gtcccttagg
      721 tgccggcgta caaacagtcc catacgatga atttcaggga gtttccccag gtgccgttga
      781 catcgttggt gaacaggaaa cagcaatggt ctttactgat gcgaggaaat ttaagacgat
      841 accgataatc tacaaagatt ttctgcttca ttggagggac atagaagccg ccaggacaca
      901 taatatgcca cttgacgtta gtgcagccgc tggggccgcg gcgctgtgtg cacaacaaga
      961 ggacgagctg attttttacg gcgacgcccg tctgggttat gagggactaa tgactgcgaa
     1021 tggacgtttg acagtacctc ttggcgattg gacatctcca ggcggaggct tccaggcaat
     1081 agtcgaggcg acgagaaagc taaatgaaca aggccatttc ggtccatacg cagtcgtact
     1141 gagtccgagg ctttacagcc agttacatcg tatctacgag aaaaccggcg ttttagaaat
     1201 cgagaccatt cgtcaactgg cctctgacgg agtttatcaa agtaacaggc taagaggtga
     1261 aagcggtgta gtagtatcta cgggtaggga gaacatggat cttgcggtga gtatggatat
     1321 ggtcgcggcg tatcttggcg caagccgtat gaatcaccca ttcagagtgt tggaggcatt
     1381 attgttaagg atcaagcatc cagacgccat ctgcactctg gagggtgcgg gagccacgga
     1441 acgtcgttaa gtcatgtaat tagttatgtc acgcttacat tcacgccctc cccccacatc
     1501 cgctctaacc gaaaaggaag gagttagaca acctgaagtc taggtcccta tttatttttt
     1561 tatagttatg ttagtattaa gaacgttatt tatatttcaa atttttcttt tttttctgta
     1621 cagacgcgtg tacgcatgta acattatact gaaaaccttg cttgagaagg ttttgggacg
     1681 ctcgaaggct ttaatttgcg gccacagttt attcctggca tccactaaat ataatggagc
     1741 ccgcttttta agctggcatc cagaaaaaaa aagaatccca gcaccaaaat attgttttct
     1801 tcaccaacca tcagttcata ggtccattct cttagcgcaa ctacagagaa caggggcaca
     1861 aacaggcaaa aaacgggcac aacctcaatg gagtgatgca acctgcctgg agtaaatgat
     1921 gacacaaggc aattgaccca cgcatgtatc tatctcattt tcttacacct tctattacct
     1981 tctgctctct ctgatttgga aaaagctgaa aaaaaaggtt gaaaccagtt ccctgaaatt
     2041 attcccctac ttgactaata agtatataaa gacggtaggt attgattgta attctgtaaa
     2101 tctatttctt aaacttctta aattctactt ttatagttag tctttttttt agttttaaaa
     2161 caccaagaac ttagtttcga ataaacacac ataaacaaac aaaagatctA TGGTCAGTAA
     2221 AGGTGAGGAA CTATTTACGG GTGTCGTGCC GATCTTAGTG GAGCTTGATG GCGACGTTAA
     2281 CGGCCACAAG TTCAGCGTAT CAGGCGAGGG TGAGGGGGAT GCTACATACG GGAAGTTAAC
     2341 TTTGAAGCTA ATTTGCACCA CGGGGAAGTT GCCAGTTCCT TGGCCTACAC TTGTTACGAC
     2401 CCTAGGCTAC GGGTTGCAGT GCTTCGCTCG TTATCCCGAT CACATGAAAC AACACGATTT
     2461 TTTCAAAAGC GCCATGCCCG AAGGATACGT TCAAGAGCGT ACCATATTTT TCAAGGATGA
     2521 CGGGAACTAC AAAACGAGGG CCGAGGTCAA ATTTGAGGGG GACACGTTGG TGAATCGTAT
     2581 AGAGCTAAAA GGTATTGATT TCAAGGAAGA TGGAAACATA CTTGGACACA AGCTGGAGTA
     2641 TAACTACAAT TCCCACAACG TTTATATCAC AGCAGGCGGC AGTGGTGGAT CCGGAGGCTC
     2701 Accagaaaaa agattaacag taggcagcct tcgtagataa ctcgagagtg cttttaacta
     2761 agaattatta gtcttttctg cttatttttt catcatagtt tagaacactt tatattaacg
     2821 aatagtttat gaatctattt aggtttaaaa attgatacag ttttataagt tactttttca
     2881 aagactcgtg ctgtctattg cataatgcac tggaagggga aaaaaaaggt gcacacgcgt
     2941 ggctttttct tgaatttgca gtttgaaaaa tAAGCAACAG GCGCGTTGGA CTTTTAATTT
     3001 TCGAGGACCG CGAATCCTTA CATCACACCC AATCCCCCAC AAGTGATCCC CCACACACCA
     3061 TAGCTTCAAA ATGTTTCTAC TCCTTTTTTA CTCTTCCAGA TTTTCTCGGA CTCCGCGCAT
     3121 CGCCGTACCA CTTCAAAACA CCCAAGCACA GCATACTAAA TTTCCCCTCT TTCTTCCTCT
     3181 AGGGTGTCGT TAATTACCCG TACTAAAGGT TTGGAAAAGA AAAAAGACAC CGCCTCGTTT
     3241 CTTTTTCTTC GTCGAAAAAG GCAATAAAAA TTTTTATCAC GTTTCTTTTT CTTGAAAATT
     3301 TTTTTTTTTG ATTTTTTTCT CTTTCGATGA CCTCCCATTG ATATTTAAGT TAATAAACGG
     3361 TCATCAATTT CTCAAGTTTC AGTTTCATTT TTCTTGTTCT ATTACAACTT TTTTTACTTC
     3421 TTGCTCATTA GAAAGAAAGC ATAGCAATCT AATCTAAGTT TTAATTACAA AATGGACAAG
     3481 CAGAAGAATG GGATCAAAGC TAATTTTAAG ATAAGGCATA ACATCGAGGA TGGCGGGGTT
     3541 CAATTAGCAG ACCACTACCA ACAAAATACA CCGATAGGGG ACGGGCCGGT ACTACTTCCA
     3601 GATAATCATT ACTTATCCTA CCAATCAAAA TTAAGCAAAG ACCCGAACGA AAAGAGAGAC
     3661 CACATGGTTC TGCTGGAGTT TGTAACTGCG GCGGGTATCA CCTTGGGGAT GGATGAATTA
     3721 TACAAAGGGG GATCTGGTGG ATCTGGGGGT TCCCCTGAAA AGAGGTTAAC AGTTGGCAGC
     3781 CTACGTCGTT AGtatataac tgtctagaaa taaagagtat catctttcaa acgccgggtc
     3841 actaagggat tttgccgatt tcggcctatt ggttaaaaaa tgagctgatt taacaaaaat
     3901 ttaacgcgaa ttttaacaaa atattaacgC ttacaatttc ctgatgcggt attttctcct
     3961 tacgcatctg tgcggtattt cacaccgcat agatccgtcg agttcaagag aaaaaaaaag
     4021 aaaaagcaaa aagaaaaaag gaaagcgcgc ctcgttcaga atgacacgta tagaatgatg
     4081 cattaccttg tcatcttcag tatcatactg ttcgtataca tacttactga cattcatagg
     4141 tatacatata tacacatgta tatatatcgt atgctgcagc tttaaataat cggtgtcact
     4201 acataagaac acctttggtg gagggaacat cgttggtacc attgggcgag gtggcttctc
     4261 ttatggcaac cgcaagagcc ttgaacgcac tctcactacg gtgatgatca ttcttgcctc
     4321 gcagacaatc aacgtggagg gtaattctgc tagcctctgc aaagctttca agaaaatgcg
     4381 ggatcatctc gcaagagaga tctcctactt tctccctttg caaaccaagt tcgacaactg
     4441 cgtacggcct gttcgaaaga tctaccaccg ctctggaaag tgcctcatcc aaaggcgcaa
     4501 atcctgatcc aaaccttttt actccacgcg ccagtagggc ctctttaaaa gcttgaccga
     4561 gagcaatccc gcagtcttca gtggtgtgat ggtcgtctat gtgtaagtca ccaatgcact
     4621 caacgattag cgaccagccg gaatgcttgg ccagagcatg tatcatatgg tccagaaacc
     4681 ctatacctgt gtggacgtta atcacttgcg attgtgtggc ctgttctgct actgcttctg
     4741 cctctttttc tgggaagatc gagtgctcta tcgctagggg accacccttt aaagagatcg
     4801 caatctgaat cttggtttca tttgtaatac gctttactag ggctttctgc tctgtcatct
     4861 ttgccttcgt ttatcttgcc tgctcatttt ttagtatatt cttcgaagaa atcacattac
     4921 tttatataat gtataattca ttatgtgata atgccaatcg ctaagaaaaa aaaagagtca
     4981 tccgctaggg gaaaaaaaaa aatgaaaatc attaccgagg cataaaaaaa tatagagtgt
     5041 actagaggag gccaagagta atagaaaaag aaaattgcgg gaaaggactg tgttatgact
     5101 tccctgacta atgccgtgtt caaacgatac ctggcagtga ctcctagcgc tcaccaagct
     5161 cttaaaacgg gaatttatgg tgcactctca gtacaatctg ctctgatgcc gcatagttaa
     5221 gccagccccg acacccgcca acacccgctg acgcgccctg acgggcttgt ctgctcccgg
     5281 catccgctta cagacaagct gtgaccgtct ccgggagctg catgtgtcag aggttttcac
     5341 cgtcatcacc gaaacgcgcg agacgaaagg gcctcgtgat acgcctattt ttataggtta
     5401 atgtcatgat aataatggtt tcttagatga tccaatatca aaggaaatga tagcattgaa
     5461 ggatgagact aatccaattg aggagtggca gcatatagaa cagctaaagg gtagtgctga
     5521 aggaagcata cgataccccg catggaatgg gataatatca caggaggtac tagactacct
     5581 ttcatcctac ataaatagac gcatataagt acgcatttaa gcataaacac gcactatgcc
     5641 gttcttctca tgtatatata tatacaggca acacgcagat ataggtgcga cgtgaacagt
     5701 gagctgtatg tgcgcagctc gcgttgcatt ttcggaagcg ctcgttttcg gaaacgcttt
     5761 gaagttccta ttccgaagtt cctattctct agaaagtata ggaacttcag agcgcttttg
     5821 aaaaccaaaa gcgctctgaa gacgcacttt caaaaaacca aaaacgcacc ggactgtaac
     5881 gagctactaa aatattgcga ataccgcttc cacaaacatt gctcaaaagt atctctttgc
     5941 tatatatctc tgtgctatat ccctatataa cctacccatc cacctttcgc tccttgaact
     6001 tgcatctaaa ctcgacctct acatttttta tgtttatctc tagtattact ctttagacaa
     6061 aaaaattgta gtaagaacta ttcatagagt gaatcgaaaa caatacgaaa atgtaaacat
     6121 ttcctatacg tagtatatag agacaaaata gaagaaaccg ttcataattt tctgaccaat
     6181 gaagaatcat caacgctatc actttctgtt cacaaagtat gcgcaatcca catcggtata
     6241 gaatataatc ggggatgcct ttatcttgaa aaaatgcacc cgcagcttcg ctagtaatca
     6301 gtaaacgcgg gaagtggagt caggcttttt ttatggaaga gaaaatagac accaaagtag
     6361 ccttcttcta accttaacgg acctacagtg caaaaagtta tcaagagact gcattataga
     6421 gcgcacaaag gagaaaaaaa gtaatctaag atgctttgtt agaaaaatag cgctctcggg
     6481 atgcattttt gtagaacaaa aaagaagtat agattctttg ttggtaaaat agcgctctcg
     6541 cgttgcattt ctgttctgta aaaatgcagc tcagattctt tgtttgaaaa attagcgctc
     6601 tcgcgttgca tttttgtttt acaaaaatga agcacagatt cttcgttggt aaaatagcgc
     6661 tttcgcgttg catttctgtt ctgtaaaaat gcagctcaga ttctttgttt gaaaaattag
     6721 cgctctcgcg ttgcattttt gttctacaaa atgaagcaca gatgcttcgt tcaggtggca
     6781 cttttcgggg aaatgtgcgc ggaaccccta tttgtttatt tttctaaata cattcaaata
     6841 tgtatccgct catgagacaa taaccctgat aaatgcttca ataatattga aaaaggaaga
     6901 gtatgagtat tcaacatttc cgtgtcgccc ttattccctt ttttgcggca ttttgccttc
     6961 ctgtttttgc tcacccagaa acgctggtga aagtaaaaga tgctgaagat cagttgggtg
     7021 cacgagtggg ttacatcgaa ctggatctca acagcggtaa gatccttgag agttttcgcc
     7081 ccgaagaacg ttttccaatg atgagcactt ttaaagttct gctatgtggc gcggtattat
     7141 cccgtattga cgccgggcaa gagcaactcg gtcgccgcat acactattct cagaatgact
     7201 tggttgagta ctcaccagtc acagaaaagc atcttacgga tggcatgaca gtaagagaat
     7261 tatgcagtgc tgccataacc atgagtgata acactgcggc caacttactt ctgacaacga
     7321 tcggaggacc gaaggagcta accgcttttt tgcacaacat gggggatcat gtaactcgcc
     7381 ttgatcgttg ggaaccggag ctgaatgaag ccataccaaa cgacgagcgt gacaccacga
     7441 tgcctgtagc aatggcaaca acgttgcgca aactattaac tggcgaacta cttactctag
     7501 cttcccggca acaattaata gactggatgg aggcggataa agttgcagga ccacttctgc
     7561 gctcggccct tccggctggc tggtttattg ctgataaatc tggagccggt gagcgtgggt
     7621 ctcgcggtat cattgcagca ctggggccag atggtaagcc ctcccgtatc gtagttatct
     7681 acacgacggg gagtcaggca actatggatg aacgaaatag acagatcgct gagataggtg
     7741 cctcactgat taagcattgg taactgtcag accaagttta ctcatatata ctttagattg
     7801 atttaaaact tcatttttaa tttaaaagga tctaggtgaa gatccttttt gataatctca
     7861 tgaccaaaat cccttaacgt gagttttcgt tccactgagc gtcagacccc gtagaaaaga
     7921 tcaaaggatc ttcttgagat cctttttttc tgcgcgtaat ctgctgcttg caaacaaaaa
     7981 aaccaccgct accagcggtg gtttgtttgc cggatcaaga gctaccaact ctttttccga
     8041 aggtaactgg cttcagcaga gcgcagatac caaatactgt ccttctagtg tagccgtagt
     8101 taggccacca cttcaagaac tctgtagcac cgcctacata cctcgctctg ctaatcctgt
     8161 taccagtggc tgctgccagt ggcgataagt cgtgtcttac cgggttggac tcaagacgat
     8221 agttaccgga taaggcgcag cggtcgggct gaacgggggg ttcgtgcaca cagcccagct
     8281 tggagcgaac gacctacacc gaactgagat acctacagcg tgagctatga gaaagcgcca
     8341 cgcttcccga agggagaaag gcggacaggt atccggtaag cggcagggtc ggaacaggag
     8401 agcgcacgag ggagcttcca gggggaaacg cctggtatct ttatagtcct gtcgggtttc
     8461 gccacctctg acttgagcgt cgatttttgt gatgctcgtc aggggggcgg agcctatgga
     8521 aaaacgccag caacgcggcc tttttacggt tcctggcctt ttgctggcct tttgctcaca
     8581 tgttctttcc tgcgttatcc cctgattctg tggataaccg tattaccgcc tttgagtgag
     8641 ctgataccgc tcgccgcagc cgaacgaccg agcgcagcga gtcagtgagc gaggaagcgg
     8701 aagagcgccc aatacgcaaa ccgcctctcc ccgcgcgttg gccgattcat taatgcagct
     8761 ggcacgacag gtttcccgac tggaaagcgg gcagtgagcg caacgcaatt aatgtgagtt
     8821 acctcactca ttaggcaccc caggctttac actttatgct tccggctcct atgttgtgtg
     8881 gaattgtgag
//
