# Supplementary material for: Prokaryotic nanocompartments form synthetic organelles in a eukaryote
Source: Nat Commun. 2018 Apr 3;9:1311. doi: 10.1038/s41467-018-03768-x (PMC5882880; doi:10.1038/s41467-018-03768-x)
Supplement: Supplementary file 4 — Supplementary Data 1 [file 41467_2018_3768_MOESM4_ESM.zip › constructs for SI/Ven-NoTPC.gb]

LOCUS       Ven-NoTPC               3917 bp ds-DNA     linear       09-OCT-2017
DEFINITION  .
FEATURES             Location/Qualifiers
     regulatory      1239..1463
                     /label="ENO2 terminator"
                     /ApEinfo_revcolor=#b7e6d7
                     /ApEinfo_fwdcolor=#b7e6d7
     CDS             702..1232
                     /label="Ven-N 155 (I152L)"
                     /ApEinfo_revcolor=#b1ff67
                     /ApEinfo_fwdcolor=#b1ff67
     terminator      2249..2287
                     /label="Synthetic terminator"
                     /ApEinfo_revcolor=#f8d3a9
                     /ApEinfo_fwdcolor=#f8d3a9
     regulatory      196..695
                     /label="TDH3 prom"
                     /ApEinfo_revcolor=#f8d3a9
                     /ApEinfo_fwdcolor=#f8d3a9
     CDS             2652..3461
                     /label="KanMX"
                     /ApEinfo_revcolor=#ffef86
                     /ApEinfo_fwdcolor=#ffef86
     misc_feature    1464..1963
                     /label="TEF-1 prom"
                     /ApEinfo_revcolor=#84b0dc
                     /ApEinfo_fwdcolor=#84b0dc
     misc_feature    1167..1193
                     /label="GGSGGSGGS linker"
                     /ApEinfo_revcolor=#b7e6d7
                     /ApEinfo_fwdcolor=#b7e6d7
     gene            3718..3917
                     /label="Homology: from HO gene"
                     /ApEinfo_revcolor=#b1ff67
                     /ApEinfo_fwdcolor=#b1ff67
     misc_feature    1964..2248
                     /label="Ven-C 155"
                     /ApEinfo_revcolor=#f58a5e
                     /ApEinfo_fwdcolor=#f58a5e
     gene            1..171
                     /label="Homology: from 5' upstream region of HO locus"
                     /ApEinfo_revcolor=#d59687
                     /ApEinfo_fwdcolor=#d59687
     misc_feature    2219..2245
                     /label="GGSGGSGGS linker"
                     /ApEinfo_revcolor=#84b0dc
                     /ApEinfo_fwdcolor=#84b0dc
     polylinker      1194..1229
                     /label="Targeting peptide"
                     /ApEinfo_revcolor=#84b0dc
                     /ApEinfo_fwdcolor=#84b0dc
ORIGIN
        1 tggacaaatg ttgtttgcat ttatgatccg ttatattttg atctaatgta gagttgcacg
       61 tagttcttac tggcaaagaa atcgatgcat accaaaaaag aataaaggtg atatttgatc
      121 tttaccgttt agttccaacg taaaattgtg cctttggact taaaatggcg tcgtacgctg
      181 caggtcgacg gatccacagt ttattcctgg catccactaa atataatgga gcccgctttt
      241 taagctggca tccagaaaaa aaaagaatcc cagcaccaaa atattgtttt cttcaccaac
      301 catcagttca taggtccatt ctcttagcgc aactacagag aacaggggca caaacaggca
      361 aaaaacgggc acaacctcaa tggagtgatg caacctgcct ggagtaaatg atgacacaag
      421 gcaattgacc cacgcatgta tctatctcat tttcttacac cttctattac cttctgctct
      481 ctctgatttg gaaaaagctg aaaaaaaagg ttgaaaccag ttccctgaaa ttattcccct
      541 acttgactaa taagtatata aagacggtag gtattgattg taattctgta aatctatttc
      601 ttaaacttct taaattctac ttttatagtt agtctttttt ttagttttaa aacaccaaga
      661 acttagtttc gaataaacac acataaacaa acaaaagatc tATGGTCAGT AAAGGTGAGG
      721 AACTATTTAC GGGTGTCGTG CCGATCTTAG TGGAGCTTGA TGGCGACGTT AACGGCCACA
      781 AGTTCAGCGT ATCAGGCGAG GGTGAGGGGG ATGCTACATA CGGGAAGTTA ACTTTGAAGC
      841 TAATTTGCAC CACGGGGAAG TTGCCAGTTC CTTGGCCTAC ACTTGTTACG ACCCTAGGCT
      901 ACGGGTTGCA GTGCTTCGCT CGTTATCCCG ATCACATGAA ACAACACGAT TTTTTCAAAA
      961 GCGCCATGCC CGAAGGATAC GTTCAAGAGC GTACCATATT TTTCAAGGAT GACGGGAACT
     1021 ACAAAACGAG GGCCGAGGTC AAATTTGAGG GGGACACGTT GGTGAATCGT ATAGAGCTAA
     1081 AAGGTATTGA TTTCAAGGAA GATGGAAACA TACTTGGACA CAAGCTGGAG TATAACTACA
     1141 ATTCCCACAA CGTTTATATC ACAGCAGGCG GCAGTGGTGG ATCCGGAGGC TCAccagaaa
     1201 aaagattaac agtaggcagc cttcgtagat aactcgagag tgcttttaac taagaattat
     1261 tagtcttttc tgcttatttt ttcatcatag tttagaacac tttatattaa cgaatagttt
     1321 atgaatctat ttaggtttaa aaattgatac agttttataa gttacttttt caaagactcg
     1381 tgctgtctat tgcataatgc actggaaggg gaaaaaaaag gtgcacacgc gtggcttttt
     1441 cttgaatttg cagtttgaaa aatAAGCAAC AGGCGCGTTG GACTTTTAAT TTTCGAGGAC
     1501 CGCGAATCCT TACATCACAC CCAATCCCCC ACAAGTGATC CCCCACACAC CATAGCTTCA
     1561 AAATGTTTCT ACTCCTTTTT TACTCTTCCA GATTTTCTCG GACTCCGCGC ATCGCCGTAC
     1621 CACTTCAAAA CACCCAAGCA CAGCATACTA AATTTCCCCT CTTTCTTCCT CTAGGGTGTC
     1681 GTTAATTACC CGTACTAAAG GTTTGGAAAA GAAAAAAGAC ACCGCCTCGT TTCTTTTTCT
     1741 TCGTCGAAAA AGGCAATAAA AATTTTTATC ACGTTTCTTT TTCTTGAAAA TTTTTTTTTT
     1801 TGATTTTTTT CTCTTTCGAT GACCTCCCAT TGATATTTAA GTTAATAAAC GGTCATCAAT
     1861 TTCTCAAGTT TCAGTTTCAT TTTTCTTGTT CTATTACAAC TTTTTTTACT TCTTGCTCAT
     1921 TAGAAAGAAA GCATAGCAAT CTAATCTAAG TTTTAATTAC AAAATGGACA AGCAGAAGAA
     1981 TGGGATCAAA GCTAATTTTA AGATAAGGCA TAACATCGAG GATGGCGGGG TTCAATTAGC
     2041 AGACCACTAC CAACAAAATA CACCGATAGG GGACGGGCCG GTACTACTTC CAGATAATCA
     2101 TTACTTATCC TACCAATCAA AATTAAGCAA AGACCCGAAC GAAAAGAGAG ACCACATGGT
     2161 TCTGCTGGAG TTTGTAACTG CGGCGGGTAT CACCTTGGGG ATGGATGAAT TATACAAAGG
     2221 GGGATCTGGT GGATCTGGGG GTTCCTAGta tataactgtc tagaaataaa gagtatcatc
     2281 tttcaaacgc cgggtcaccc ggccagcgac atggaggccc agaataccct ccttgacagt
     2341 cttgacgtgc gcagctcagg ggcatgatgt gactgtcgcc cgtacattta gcccatacat
     2401 ccccatgtat aatcatttgc atccatacat tttgatggcc gcacggcgcg aagcaaaaat
     2461 tacggctcct cgctgcagac ctgcgagcag ggaaacgctc ccctcacaga cgcgttgaat
     2521 tgtccccacg ccgcgcccct gtagagaaat ataaaaggtt aggatttgcc actgaggttc
     2581 ttctttcata tacttccttt taaaatcttg ctaggataca gttctcacat cacatccgaa
     2641 cataaacaac cATGGGTAAG GAAAAGACTC ACGTTTCGAG GCCGCGATTA AATTCCAACA
     2701 TGGATGCTGA TTTATATGGG TATAAATGGG CTCGCGATAA TGTCGGGCAA TCAGGTGCGA
     2761 CAATCTATCG ATTGTATGGG AAGCCCGATG CGCCAGAGTT GTTTCTGAAA CATGGCAAAG
     2821 GTAGCGTTGC CAATGATGTT ACAGATGAGA TGGTCAGACT AAACTGGCTG ACGGAATTTA
     2881 TGCCTCTTCC GACCATCAAG CATTTTATCC GTACTCCTGA TGATGCATGG TTACTCACCA
     2941 CTGCGATCCC CGGCAAAACA GCATTCCAGG TATTAGAAGA ATATCCTGAT TCAGGTGAAA
     3001 ATATTGTTGA TGCGCTGGCA GTGTTCCTGC GCCGGTTGCA TTCGATTCCT GTTTGTAATT
     3061 GTCCTTTTAA CAGCGATCGC GTATTTCGTC TCGCTCAGGC GCAATCACGA ATGAATAACG
     3121 GTTTGGTTGA TGCGAGTGAT TTTGATGACG AGCGTAATGG CTGGCCTGTT GAACAAGTCT
     3181 GGAAAGAAAT GCATAAGCTT TTGCCATTCT CACCGGATTC AGTCGTCACT CATGGTGATT
     3241 TCTCACTTGA TAACCTTATT TTTGACGAGG GGAAATTAAT AGGTTGTATT GATGTTGGAC
     3301 GAGTCGGAAT CGCAGACCGA TACCAGGATC TTGCCATCCT ATGGAACTGC CTCGGTGAGT
     3361 TTTCTCCTTC ATTACAGAAA CGGCTTTTTC AAAAATATGG TATTGATAAT CCTGATATGA
     3421 ATAAATTGCA GTTTCATTTG ATGCTCGATG AGTTTTTCTA Atcagtactg acaataaaaa
     3481 gattcttgtt ttcaagaact tgtcatttgt atagtttttt tatattgtag ttgttctatt
     3541 ttaatcaaat gttagcgtga tttatatttt ttttcgcctc gacatcatct gcccagatgc
     3601 gaagttaagt gcgcagaaag taatatcatg cgtcaatcgt atgtgaatgc tggtcgctat
     3661 actgctgtcg attcgatact aacgccgcca tccagtgtcg aaaacgagct cgaattcctg
     3721 ggggaacaac ttcacagaat gttttgtcat attgtcgaag tggtcacaaa acaagagaag
     3781 ttccgccaat tataaaaagg gaacccgtat atttcagctt cacggatgat ttccagggtg
     3841 agagtactgt atatgggctt acgatagaag gccataaaaa tttcttgctt ggcaacaaaa
     3901 tagaagtgaa atcatgt
//
