# Supplementary material for: Prokaryotic nanocompartments form synthetic organelles in a eukaryote
Source: Nat Commun. 2018 Apr 3;9:1311. doi: 10.1038/s41467-018-03768-x (PMC5882880; doi:10.1038/s41467-018-03768-x)
Supplement: Supplementary file 4 — Supplementary Data 1 [file 41467_2018_3768_MOESM4_ESM.zip › constructs for SI/Ven-TP.gb]

LOCUS       Ven-TP                  3953 bp ds-DNA     linear       09-OCT-2017
DEFINITION  .
FEATURES             Location/Qualifiers
     misc_feature    1464..1963
                     /label="TEF-1 prom"
                     /ApEinfo_revcolor=#84b0dc
                     /ApEinfo_fwdcolor=#84b0dc
     terminator      2285..2323
                     /label="Synthetic terminator"
                     /ApEinfo_revcolor=#f8d3a9
                     /ApEinfo_fwdcolor=#f8d3a9
     misc_feature    2219..2245
                     /label="GGSGGSGGS linker"
                     /ApEinfo_revcolor=#84b0dc
                     /ApEinfo_fwdcolor=#84b0dc
     regulatory      196..695
                     /label="TDH3 prom"
                     /ApEinfo_revcolor=#f8d3a9
                     /ApEinfo_fwdcolor=#f8d3a9
     gene            3754..3953
                     /label="Homology: from HO gene"
                     /ApEinfo_revcolor=#b1ff67
                     /ApEinfo_fwdcolor=#b1ff67
     gene            1..171
                     /label="Homology: from 5' upstream region of HO locus"
                     /ApEinfo_revcolor=#d59687
                     /ApEinfo_fwdcolor=#d59687
     misc_feature    1167..1193
                     /label="GGSGGSGGS linker"
                     /ApEinfo_revcolor=#b7e6d7
                     /ApEinfo_fwdcolor=#b7e6d7
     CDS             702..1232
                     /label="Ven-N 155 (I152L)"
                     /ApEinfo_revcolor=#b1ff67
                     /ApEinfo_fwdcolor=#b1ff67
     misc_feature    1964..2284
                     /label="Ven-C 155"
                     /ApEinfo_revcolor=#f58a5e
                     /ApEinfo_fwdcolor=#f58a5e
     polylinker      1194..1229
                     /label="Targeting peptide"
                     /ApEinfo_revcolor=#84b0dc
                     /ApEinfo_fwdcolor=#84b0dc
     regulatory      1239..1463
                     /label="ENO2 terminator"
                     /ApEinfo_revcolor=#b7e6d7
                     /ApEinfo_fwdcolor=#b7e6d7
     CDS             2688..3497
                     /label="KanMX"
                     /ApEinfo_revcolor=#ffef86
                     /ApEinfo_fwdcolor=#ffef86
     misc_feature    2246..2281
                     /label="Targeting peptide"
                     /ApEinfo_revcolor=#d59687
                     /ApEinfo_fwdcolor=#d59687
ORIGIN
        1 tggacaaatg ttgtttgcat ttatgatccg ttatattttg atctaatgta gagttgcacg
       61 tagttcttac tggcaaagaa atcgatgcat accaaaaaag aataaaggtg atatttgatc
      121 tttaccgttt agttccaacg taaaattgtg cctttggact taaaatggcg tcgtacgctg
      181 caggtcgacg gatccacagt ttattcctgg catccactaa atataatgga gcccgctttt
      241 taagctggca tccagaaaaa aaaagaatcc cagcaccaaa atattgtttt cttcaccaac
      301 catcagttca taggtccatt ctcttagcgc aactacagag aacaggggca caaacaggca
      361 aaaaacgggc acaacctcaa tggagtgatg caacctgcct ggagtaaatg atgacacaag
      421 gcaattgacc cacgcatgta tctatctcat tttcttacac cttctattac cttctgctct
      481 ctctgatttg gaaaaagctg aaaaaaaagg ttgaaaccag ttccctgaaa ttattcccct
      541 acttgactaa taagtatata aagacggtag gtattgattg taattctgta aatctatttc
      601 ttaaacttct taaattctac ttttatagtt agtctttttt ttagttttaa aacaccaaga
      661 acttagtttc gaataaacac acataaacaa acaaaagatc tATGGTCAGT AAAGGTGAGG
      721 AACTATTTAC GGGTGTCGTG CCGATCTTAG TGGAGCTTGA TGGCGACGTT AACGGCCACA
      781 AGTTCAGCGT ATCAGGCGAG GGTGAGGGGG ATGCTACATA CGGGAAGTTA ACTTTGAAGC
      841 TAATTTGCAC CACGGGGAAG TTGCCAGTTC CTTGGCCTAC ACTTGTTACG ACCCTAGGCT
      901 ACGGGTTGCA GTGCTTCGCT CGTTATCCCG ATCACATGAA ACAACACGAT TTTTTCAAAA
      961 GCGCCATGCC CGAAGGATAC GTTCAAGAGC GTACCATATT TTTCAAGGAT GACGGGAACT
     1021 ACAAAACGAG GGCCGAGGTC AAATTTGAGG GGGACACGTT GGTGAATCGT ATAGAGCTAA
     1081 AAGGTATTGA TTTCAAGGAA GATGGAAACA TACTTGGACA CAAGCTGGAG TATAACTACA
     1141 ATTCCCACAA CGTTTATATC ACAGCAGGCG GCAGTGGTGG ATCCGGAGGC TCAccagaaa
     1201 aaagattaac agtaggcagc cttcgtagat aactcgagag tgcttttaac taagaattat
     1261 tagtcttttc tgcttatttt ttcatcatag tttagaacac tttatattaa cgaatagttt
     1321 atgaatctat ttaggtttaa aaattgatac agttttataa gttacttttt caaagactcg
     1381 tgctgtctat tgcataatgc actggaaggg gaaaaaaaag gtgcacacgc gtggcttttt
     1441 cttgaatttg cagtttgaaa aatAAGCAAC AGGCGCGTTG GACTTTTAAT TTTCGAGGAC
     1501 CGCGAATCCT TACATCACAC CCAATCCCCC ACAAGTGATC CCCCACACAC CATAGCTTCA
     1561 AAATGTTTCT ACTCCTTTTT TACTCTTCCA GATTTTCTCG GACTCCGCGC ATCGCCGTAC
     1621 CACTTCAAAA CACCCAAGCA CAGCATACTA AATTTCCCCT CTTTCTTCCT CTAGGGTGTC
     1681 GTTAATTACC CGTACTAAAG GTTTGGAAAA GAAAAAAGAC ACCGCCTCGT TTCTTTTTCT
     1741 TCGTCGAAAA AGGCAATAAA AATTTTTATC ACGTTTCTTT TTCTTGAAAA TTTTTTTTTT
     1801 TGATTTTTTT CTCTTTCGAT GACCTCCCAT TGATATTTAA GTTAATAAAC GGTCATCAAT
     1861 TTCTCAAGTT TCAGTTTCAT TTTTCTTGTT CTATTACAAC TTTTTTTACT TCTTGCTCAT
     1921 TAGAAAGAAA GCATAGCAAT CTAATCTAAG TTTTAATTAC AAAATGGACA AGCAGAAGAA
     1981 TGGGATCAAA GCTAATTTTA AGATAAGGCA TAACATCGAG GATGGCGGGG TTCAATTAGC
     2041 AGACCACTAC CAACAAAATA CACCGATAGG GGACGGGCCG GTACTACTTC CAGATAATCA
     2101 TTACTTATCC TACCAATCAA AATTAAGCAA AGACCCGAAC GAAAAGAGAG ACCACATGGT
     2161 TCTGCTGGAG TTTGTAACTG CGGCGGGTAT CACCTTGGGG ATGGATGAAT TATACAAAGG
     2221 GGGATCTGGT GGATCTGGGG GTTCCCCTGA AAAGAGGTTA ACAGTTGGCA GCCTACGTCG
     2281 TTAGtatata actgtctaga aataaagagt atcatctttc aaacgccggg tcacccggcc
     2341 agcgacatgg aggcccagaa taccctcctt gacagtcttg acgtgcgcag ctcaggggca
     2401 tgatgtgact gtcgcccgta catttagccc atacatcccc atgtataatc atttgcatcc
     2461 atacattttg atggccgcac ggcgcgaagc aaaaattacg gctcctcgct gcagacctgc
     2521 gagcagggaa acgctcccct cacagacgcg ttgaattgtc cccacgccgc gcccctgtag
     2581 agaaatataa aaggttagga tttgccactg aggttcttct ttcatatact tccttttaaa
     2641 atcttgctag gatacagttc tcacatcaca tccgaacata aacaaccATG GGTAAGGAAA
     2701 AGACTCACGT TTCGAGGCCG CGATTAAATT CCAACATGGA TGCTGATTTA TATGGGTATA
     2761 AATGGGCTCG CGATAATGTC GGGCAATCAG GTGCGACAAT CTATCGATTG TATGGGAAGC
     2821 CCGATGCGCC AGAGTTGTTT CTGAAACATG GCAAAGGTAG CGTTGCCAAT GATGTTACAG
     2881 ATGAGATGGT CAGACTAAAC TGGCTGACGG AATTTATGCC TCTTCCGACC ATCAAGCATT
     2941 TTATCCGTAC TCCTGATGAT GCATGGTTAC TCACCACTGC GATCCCCGGC AAAACAGCAT
     3001 TCCAGGTATT AGAAGAATAT CCTGATTCAG GTGAAAATAT TGTTGATGCG CTGGCAGTGT
     3061 TCCTGCGCCG GTTGCATTCG ATTCCTGTTT GTAATTGTCC TTTTAACAGC GATCGCGTAT
     3121 TTCGTCTCGC TCAGGCGCAA TCACGAATGA ATAACGGTTT GGTTGATGCG AGTGATTTTG
     3181 ATGACGAGCG TAATGGCTGG CCTGTTGAAC AAGTCTGGAA AGAAATGCAT AAGCTTTTGC
     3241 CATTCTCACC GGATTCAGTC GTCACTCATG GTGATTTCTC ACTTGATAAC CTTATTTTTG
     3301 ACGAGGGGAA ATTAATAGGT TGTATTGATG TTGGACGAGT CGGAATCGCA GACCGATACC
     3361 AGGATCTTGC CATCCTATGG AACTGCCTCG GTGAGTTTTC TCCTTCATTA CAGAAACGGC
     3421 TTTTTCAAAA ATATGGTATT GATAATCCTG ATATGAATAA ATTGCAGTTT CATTTGATGC
     3481 TCGATGAGTT TTTCTAAtca gtactgacaa taaaaagatt cttgttttca agaacttgtc
     3541 atttgtatag tttttttata ttgtagttgt tctattttaa tcaaatgtta gcgtgattta
     3601 tatttttttt cgcctcgaca tcatctgccc agatgcgaag ttaagtgcgc agaaagtaat
     3661 atcatgcgtc aatcgtatgt gaatgctggt cgctatactg ctgtcgattc gatactaacg
     3721 ccgccatcca gtgtcgaaaa cgagctcgaa ttcctggggg aacaacttca cagaatgttt
     3781 tgtcatattg tcgaagtggt cacaaaacaa gagaagttcc gccaattata aaaagggaac
     3841 ccgtatattt cagcttcacg gatgatttcc agggtgagag tactgtatat gggcttacga
     3901 tagaaggcca taaaaatttc ttgcttggca acaaaataga agtgaaatca tgt
//
